# Supplementary material for: Phenotypic and transcriptomic impact of expressing mammalian TET2 in the Drosophila melanogaster model
Source: Epigenetics. 2023 Mar 29;18(1):2192375. doi: 10.1080/15592294.2023.2192375 (PMC10072067; doi:10.1080/15592294.2023.2192375)
Supplement: Supplemental Material [file KEPI_A_2192375_SM8246.zip]

Archive with 10 entries (9 files):
- Supplementary files/
- Supplementary files/Supplemental Fig 1 .tif
- Supplementary files/Supplemental Figure 2.tif
- Supplementary files/Supplemental Figure 3.tif
- Supplementary files/Supplemental Figure 4.tif
- Supplementary files/Supplemental Figure 5.tif
- Supplementary files/Supplemental Table 1_Primers used.xlsx
- Supplementary files/Supplemental Table 2.xlsx
- Supplementary files/Supplemental Table3 _All DEGs.xlsx
- Supplementary files/Supplementary figures and tables caption.docx
