# Supplementary material for: Phenotypic and transcriptomic impact of expressing mammalian TET2 in the Drosophila melanogaster model
Source: Epigenetics. 2023 Mar 29;18(1):2192375. doi: 10.1080/15592294.2023.2192375 (PMC10072067; doi:10.1080/15592294.2023.2192375)
Supplement: Supplemental Material [file KEPI_A_2192375_SM8246.zip › Supplementary files/Supplemental Table 1_Primers used.xlsx]

## Sheet: Supplemental Table 1
Target	Primer Orientation	Sequence 5'-3'
Rp49	Forward	CGGATCGATATGCTAAGCTGT
	Reverse	GCGCTTGTTCGATCCGTA
Diptericin	Forward	CCGCAGTACCCACTCAATCT
	Reverse	ACTGCAAAGCCAAAACCATC
Drosomycin	Forward	TACTTGTTCGCCTCTTCG
	Reverse	GTATCTTCCGGACAGGCAGT
Attacin	Forward	AAGGCATTTGCCTCGCAGAATCAG
	Reverse	AGCTCCATGACCTTTGATGTGGGA
TotA	Forward	CCCAGTTTGACCCCTGAG
	Reverse	GCCCTTCACACCTGGAGA
