# Supplementary material for: Phenotypic and transcriptomic impact of expressing mammalian TET2 in the Drosophila melanogaster model
Source: Epigenetics. 2023 Mar 29;18(1):2192375. doi: 10.1080/15592294.2023.2192375 (PMC10072067; doi:10.1080/15592294.2023.2192375)
Supplement: Supplemental Material [file KEPI_A_2192375_SM8246.zip › Supplementary files/Supplemental Table 2.xlsx]

## Sheet: Supplemental Table 2
CG number	Genotype	Source	VDRC ID	Chromosome
	dTet-Gal4/TM6tb sb	This Study		3
	Flag-UAS-mTet2/cyo; Tet-Gal4/ TM6Tb	This Study		2; 3
	Flag-UAS-R43G/cyo; Tet-Gal4/ TM6Tb	This Study		2; 3
	Flag-UAS-R1261C/cyo; Tet-Gal4/ TM6Tb	This Study		2; 3
	UAS-dTet/cyo; TM3 sb/TM6Tb	This Study		2; 3
CG43444	UAS-dTET RNAi	Vienna Drosophila Resource Center	102273	2
CG31033	UAS-Atg16 RNAi	Vienna Drosophila Resource Center	25651	2
CG11966	UAS-ich RNAi	Vienna Drosophila Resource Center	20127	2
CG2078	UAS-Myd88 RNAi	Vienna Drosophila Resource Center	25399	3
CG11992	UAS-Relish RNAi	Vienna Drosophila Resource Center	49414	2
	UAS-Stat92E RNAi	Gift from Laure El Chamy		3
	UAS-GFP RNAi	Gift from Martin Hasselblatt		2
