# Supplementary material for: Phenotypic and transcriptomic impact of expressing mammalian TET2 in the Drosophila melanogaster model
Source: Epigenetics. 2023 Mar 29;18(1):2192375. doi: 10.1080/15592294.2023.2192375 (PMC10072067; doi:10.1080/15592294.2023.2192375)
Supplement: Supplemental Material [file KEPI_A_2192375_SM8246.zip › Supplementary files/Supplemental Table3 _All DEGs.xlsx]

## Sheet: Sheet1
baseMean	log2FoldChange	lfcSE	stat	pvalue	padj	Geneid	geneSymbol	FLYBASE	condition
158.728	3.0718	0.311835	9.8507	6.81e-23	6.84e-20	FBgn0004034	y	FBgn0004034	mTET2-wt_vs_control
62.2195	1.22891	0.316908	3.87779	0.000105408	0.00464341	FBgn0005670	Cyp4d1	FBgn0005670	mTET2-wt_vs_control
294.192	1.923	0.149709	12.845	9.18e-38	2.03e-34	FBgn0003996	w	FBgn0003996	mTET2-wt_vs_control
8.16833	-2.29243	0.736329	-3.11332	0.00184997	0.0429626	FBgn0052783	Gem4c	FBgn0052783	mTET2-wt_vs_control
1369.45	2.89297	0.377109	7.67143	1.7e-14	8.55e-12	FBgn0029831	CG5966	FBgn0029831	mTET2-wt_vs_control
65.5365	1.80622	0.514488	3.51071	0.00044691	0.0145528	FBgn0040069	vanin+AC0-like	FBgn0040069	mTET2-wt_vs_control
4.46381	2.99277	0.951085	3.14669	0.00165128	0.0388471	FBgn0037099	CG7173	FBgn0037099	mTET2-wt_vs_control
274.959	2.06527	0.666471	3.09881	0.00194297	0.0442957	FBgn0037126	CG14567	FBgn0037126	mTET2-wt_vs_control
38.7775	2.51845	0.820078	3.07099	0.00213351	0.0474652	FBgn0029091	Chs2	FBgn0029091	mTET2-wt_vs_control
423.325	2.00504	0.164048	12.2223	2.36e-34	4.36e-31	FBgn0037410	Osi2	FBgn0037410	mTET2-wt_vs_control
45.2981	1.05456	0.312744	3.37197	0.000746339	0.0210517	FBgn0037304	CG1113	FBgn0037304	mTET2-wt_vs_control
42.0203	-2.32985	0.658089	-3.54033	0.000399625	0.0133899	FBgn0031775	CG9150	FBgn0031775	mTET2-wt_vs_control
255.451	-1.77121	0.342651	-5.16914	2.35e-07	2.3e-05	FBgn0031805	Nepl4	FBgn0031805	mTET2-wt_vs_control
38.1183	2.43312	0.468788	5.19023	2.1e-07	2.12e-05	FBgn0031957	TwdlE	FBgn0031957	mTET2-wt_vs_control
32.9901	-1.61424	0.414764	-3.89196	9.94e-05	0.00445133	FBgn0010314	Cks30A	FBgn0010314	mTET2-wt_vs_control
82.7799	3.08156	0.584764	5.26975	1.37e-07	1.53e-05	FBgn0032187	CG4839	FBgn0032187	mTET2-wt_vs_control
47.0401	2.5456	0.690373	3.68728	0.000226664	0.00862483	FBgn0032235	CG5096	FBgn0032235	mTET2-wt_vs_control
531.422	-1.04243	0.318839	-3.26945	0.00107755	0.0283005	FBgn0032282	CG7299	FBgn0032282	mTET2-wt_vs_control
81.9663	1.64045	0.421245	3.89429	9.85e-05	0.00442674	FBgn0051704	CG31704	FBgn0051704	mTET2-wt_vs_control
108.383	-1.11315	0.275982	-4.03343	5.5e-05	0.00272549	FBgn0032381	Mal+AC0-B1	FBgn0032381	mTET2-wt_vs_control
95.7174	1.94494	0.452273	4.30036	1.71e-05	0.000957098	FBgn0032387	CG16965	FBgn0032387	mTET2-wt_vs_control
3.71365	-5.08413	1.55636	-3.26668	0.00108816	0.028444	FBgn0051862	CG31862	FBgn0051862	mTET2-wt_vs_control
67.556	-1.03113	0.2413	-4.27322	1.93e-05	0.00107592	FBgn0032487	Ski6	FBgn0032487	mTET2-wt_vs_control
1879.47	1.1753	0.250016	4.70091	2.59e-06	0.000192204	FBgn0032472	CG9928	FBgn0032472	mTET2-wt_vs_control
13.7091	-2.93898	0.712229	-4.12646	3.68e-05	0.0019214	FBgn0028537	CG31775	FBgn0028537	mTET2-wt_vs_control
36.2063	2.2981	0.751764	3.05695	0.00223603	0.0486245	FBgn0051821	CG31821	FBgn0051821	mTET2-wt_vs_control
22.1124	-3.28451	0.447611	-7.33786	2.17e-13	8.57e-11	FBgn0032615	CG6012	FBgn0032615	mTET2-wt_vs_control
33.949	1.89818	0.440865	4.30558	1.67e-05	0.000939538	FBgn0051810	CG31810	FBgn0051810	mTET2-wt_vs_control
87.1157	2.91532	0.484537	6.0167	1.78e-09	2.98e-07	FBgn0032639	CG18563	FBgn0032639	mTET2-wt_vs_control
5.39136	-4.2808	1.06288	-4.02756	5.64e-05	0.00276959	FBgn0032658	CG5681	FBgn0032658	mTET2-wt_vs_control
83.8241	2.06454	0.539092	3.82967	0.000128318	0.00539471	FBgn0046302	CG10650	FBgn0046302	mTET2-wt_vs_control
6.04471	4.38431	1.3773	3.18326	0.00145626	0.0356236	FBgn0051798	CG31798	FBgn0051798	mTET2-wt_vs_control
513.052	1.63	0.421507	3.86707	0.000110149	0.00475748	FBgn0032835	CG16772	FBgn0032835	mTET2-wt_vs_control
668.719	-1.02404	0.168617	-6.07317	1.25e-09	2.24e-07	FBgn0051676	CG31676	FBgn0051676	mTET2-wt_vs_control
97.4087	1.99722	0.30219	6.60914	3.87e-11	1.04e-08	FBgn0032908	CG9270	FBgn0032908	mTET2-wt_vs_control
56.5233	1.40842	0.385781	3.65083	0.000261393	0.00969874	FBgn0010395	Itgbn	FBgn0010395	mTET2-wt_vs_control
9.63103	-1.98033	0.575306	-3.44221	0.000576976	0.0173832	FBgn0037488	CG14607	FBgn0037488	mTET2-wt_vs_control
79.868	1.21972	0.264587	4.6099	4.03e-06	0.000281926	FBgn0040524	CG11052	FBgn0040524	mTET2-wt_vs_control
71.7914	2.20913	0.293849	7.51791	5.57e-14	2.37e-11	FBgn0037662	CG11997	FBgn0037662	mTET2-wt_vs_control
56.3546	-1.13146	0.36349	-3.11277	0.00185341	0.0429626	FBgn0037683	CG18473	FBgn0037683	mTET2-wt_vs_control
24.5269	-4.22529	0.569024	-7.4255	1.12e-13	4.6e-11	FBgn0040257	Ugt302E1	FBgn0040257	mTET2-wt_vs_control
2253.63	4.37542	0.952484	4.5937	4.35e-06	0.000300932	FBgn0027584	CG4757	FBgn0027584	mTET2-wt_vs_control
73.2436	5.27575	0.523552	10.0768	6.99e-24	7.73e-21	FBgn0038144	CG8870	FBgn0038144	mTET2-wt_vs_control
97.0523	-2.00993	0.55446	-3.62502	0.000288938	0.0104065	FBgn0038160	CG9759	FBgn0038160	mTET2-wt_vs_control
27.0605	1.5365	0.440748	3.48611	0.000490096	0.0155878	FBgn0038214	CG9616	FBgn0038214	mTET2-wt_vs_control
66.5782	2.31538	0.377188	6.13854	8.33e-10	1.59e-07	FBgn0038292	CG3987	FBgn0038292	mTET2-wt_vs_control
529.636	1.78769	0.534238	3.34624	0.000819144	0.0228719	FBgn0038299	Spn88Eb	FBgn0038299	mTET2-wt_vs_control
88.8951	1.91852	0.440774	4.35261	1.35e-05	0.000782881	FBgn0038466	CG8907	FBgn0038466	mTET2-wt_vs_control
52.5924	2.49989	0.351182	7.11852	1.09e-12	3.89e-10	FBgn0004554	Edg91	FBgn0004554	mTET2-wt_vs_control
26.9056	2.72346	0.7821	3.48224	0.000497234	0.0156636	FBgn0038613	Vha100+AC0-4	FBgn0038613	mTET2-wt_vs_control
67.2643	1.82313	0.368279	4.95041	7.41e-07	6.71e-05	FBgn0038734	CG11453	FBgn0038734	mTET2-wt_vs_control
4268.64	2.04922	0.602531	3.40102	0.000671353	0.0195346	FBgn0028396	TotA	FBgn0028396	mTET2-wt_vs_control
3.34867	4.43003	1.45387	3.04707	0.00231086	0.049422	FBgn0038838	TotB	FBgn0038838	mTET2-wt_vs_control
1215.77	2.57923	0.43843	5.88287	4.03e-09	6.02e-07	FBgn0040582	BomBc3	FBgn0040582	mTET2-wt_vs_control
829.739	1.07406	0.22474	4.77913	1.76e-06	0.000142115	FBgn0038930	BomT3	FBgn0038930	mTET2-wt_vs_control
94.7337	-1.24887	0.348047	-3.58824	0.000332924	0.0115036	FBgn0039316	CG11893	FBgn0039316	mTET2-wt_vs_control
97.2969	-1.66048	0.23933	-6.93803	3.98e-12	1.29e-09	FBgn0039319	CG13659	FBgn0039319	mTET2-wt_vs_control
99.1956	1.44471	0.219324	6.58709	4.49e-11	1.18e-08	FBgn0051370	CG31370	FBgn0051370	mTET2-wt_vs_control
630.393	-1.16418	0.195055	-5.96846	2.4e-09	3.78e-07	FBgn0039325	CG10560	FBgn0039325	mTET2-wt_vs_control
62.4546	1.04504	0.228474	4.57398	4.79e-06	0.000324621	FBgn0039415	CG6142	FBgn0039415	mTET2-wt_vs_control
55.6209	1.2539	0.271226	4.6231	3.78e-06	0.000269685	FBgn0039479	CG14257	FBgn0039479	mTET2-wt_vs_control
351.761	1.21041	0.195521	6.19071	5.99e-10	1.2e-07	FBgn0039564	Nep7	FBgn0039564	mTET2-wt_vs_control
167.779	2.13643	0.435764	4.90273	9.45e-07	8.23e-05	FBgn0039593	Sid	FBgn0039593	mTET2-wt_vs_control
39.2417	1.10196	0.344629	3.19752	0.00138613	0.0344414	FBgn0039609	Nepl17	FBgn0039609	mTET2-wt_vs_control
350.464	-1.08713	0.169181	-6.42585	1.31e-10	3.02e-08	FBgn0051036	CG31036	FBgn0051036	mTET2-wt_vs_control
41.4673	1.33456	0.390206	3.42014	0.000625888	0.0185535	FBgn0051029	CG31029	FBgn0051029	mTET2-wt_vs_control
36.5987	1.35279	0.386736	3.49798	0.000468805	0.0151117	FBgn0042701	CR12628	FBgn0042701	mTET2-wt_vs_control
2442.6	-1.38268	0.173565	-7.96638	1.63e-15	1e-12	FBgn0033065	Cyp6w1	FBgn0033065	mTET2-wt_vs_control
63.2435	-1.41956	0.317216	-4.47505	7.64e-06	0.000479924	FBgn0033048	CG7881	FBgn0033048	mTET2-wt_vs_control
1283.95	3.23564	0.659547	4.90586	9.3e-07	8.16e-05	FBgn0034511	GNBP+AC0-like3	FBgn0034511	mTET2-wt_vs_control
15125.8	2.71958	0.489421	5.55672	2.75e-08	3.58e-06	FBgn0034512	CG18067	FBgn0034512	mTET2-wt_vs_control
263.498	-1.14112	0.218314	-5.22695	1.72e-07	1.83e-05	FBgn0034475	Obp56h	FBgn0034475	mTET2-wt_vs_control
1306.01	5.25099	1.15349	4.55225	5.31e-06	0.000353523	FBgn0004240	DptA	FBgn0004240	mTET2-wt_vs_control
1588.33	5.23516	0.980616	5.33864	9.36e-08	1.08e-05	FBgn0034407	DptB	FBgn0034407	mTET2-wt_vs_control
2214.98	2.63545	0.504755	5.22124	1.78e-07	1.85e-05	FBgn0034329	BomS1	FBgn0034329	mTET2-wt_vs_control
2892.89	1.67002	0.367995	4.53815	5.67e-06	0.000371284	FBgn0025583	BomS2	FBgn0025583	mTET2-wt_vs_control
1774.28	1.22768	0.21144	5.80625	6.39e-09	9.42e-07	FBgn0040736	BomS3	FBgn0040736	mTET2-wt_vs_control
757.408	1.24295	0.254802	4.87812	1.07e-06	9.11e-05	FBgn0040735	BomT2	FBgn0040735	mTET2-wt_vs_control
416.021	2.22764	0.477919	4.66113	3.14e-06	0.000230275	FBgn0040734	BomS5	FBgn0040734	mTET2-wt_vs_control
3166.24	2.37497	0.203458	11.673	1.75e-31	2.76e-28	FBgn0034356	Pepck2	FBgn0034356	mTET2-wt_vs_control
2026.55	1.38339	0.344339	4.01752	5.88e-05	0.00286478	FBgn0034331	BomBc2	FBgn0034331	mTET2-wt_vs_control
8.91978	3.17145	0.914082	3.46954	0.000521348	0.0161472	FBgn0034326	CG18540	FBgn0034326	mTET2-wt_vs_control
81.4496	1.97503	0.527507	3.74408	0.000181058	0.00714985	FBgn0034247	CG6484	FBgn0034247	mTET2-wt_vs_control
20.9104	-1.90618	0.604856	-3.15145	0.00162461	0.038548	FBgn0052745	CR32745	FBgn0052745	mTET2-wt_vs_control
83.523	1.50312	0.329274	4.56494	5e-06	0.000335286	FBgn0030048	CG12112	FBgn0030048	mTET2-wt_vs_control
93.0251	1.59961	0.499883	3.19998	0.00137439	0.0342267	FBgn0030040	CG15347	FBgn0030040	mTET2-wt_vs_control
191.421	2.62187	0.729048	3.59629	0.000322789	0.0112589	FBgn0034582	Cht9	FBgn0034582	mTET2-wt_vs_control
2123.6	1.66125	0.413732	4.01528	5.94e-05	0.00287941	FBgn0040653	IM4	FBgn0040653	mTET2-wt_vs_control
66.0146	1.80873	0.510357	3.54404	0.000394042	0.0132429	FBgn0034664	CG4377	FBgn0034664	mTET2-wt_vs_control
129.76	-1.14354	0.192873	-5.92897	3.05e-09	4.62e-07	FBgn0034166	CG6472	FBgn0034166	mTET2-wt_vs_control
4.81033	5.60373	1.61164	3.47703	0.000507002	0.0158291	FBgn0050091	CG30091	FBgn0050091	mTET2-wt_vs_control
744.866	3.37035	1.06895	3.15296	0.00161622	0.0384314	FBgn0041581	AttB	FBgn0041581	mTET2-wt_vs_control
1455.9	1.09781	0.127676	8.5984	8.08e-18	5.59e-15	FBgn0033980	Cyp6a20	FBgn0033980	mTET2-wt_vs_control
874.865	1.3268	0.0991536	13.3813	7.78e-41	2.87e-37	FBgn0013771	Cyp6a9	FBgn0013771	mTET2-wt_vs_control
1508.49	5.17145	1.15036	4.49552	6.94e-06	0.000442338	FBgn0041579	AttC	FBgn0041579	mTET2-wt_vs_control
314.23	2.5618	0.464428	5.51603	3.47e-08	4.46e-06	FBgn0053470	CG33470	FBgn0053470	mTET2-wt_vs_control
7.16823	2.99396	0.909648	3.29134	0.000997102	0.0267744	FBgn0050334	CG30334	FBgn0050334	mTET2-wt_vs_control
135.118	1.10835	0.320607	3.45704	0.000546152	0.0166358	FBgn0033696	Cyp6g2	FBgn0033696	mTET2-wt_vs_control
10.5372	-3.3169	0.700167	-4.7373	2.17e-06	0.000165159	FBgn0033501	CG12911	FBgn0033501	mTET2-wt_vs_control
68.5751	1.18787	0.295483	4.02009	5.82e-05	0.0028463	FBgn0033439	CG1773	FBgn0033439	mTET2-wt_vs_control
716.312	-1.90832	0.147823	-12.9095	3.98e-38	1.1e-34	FBgn0015037	Cyp4p1	FBgn0015037	mTET2-wt_vs_control
303.78	1.01832	0.214508	4.74721	2.06e-06	0.000159471	FBgn0033397	Cyp4p3	FBgn0033397	mTET2-wt_vs_control
35.9807	1.28925	0.355428	3.62731	0.000286389	0.0103484	FBgn0033372	CG13742	FBgn0033372	mTET2-wt_vs_control
72.3822	5.98985	1.64924	3.63189	0.000281356	0.0101998	FBgn0043575	PGRP+AC0-SC2	FBgn0043575	mTET2-wt_vs_control
56.4815	-1.09369	0.345316	-3.16721	0.00153908	0.0369944	FBgn0033302	Cyp6a14	FBgn0033302	mTET2-wt_vs_control
10.6321	2.3797	0.77063	3.08799	0.00201514	0.0453796	FBgn0033301	CG12780	FBgn0033301	mTET2-wt_vs_control
55.8092	6.79969	2.22842	3.05135	0.00227814	0.0489114	FBgn0033296	Mal+AC0-A7	FBgn0033296	mTET2-wt_vs_control
297.192	1.58208	0.255498	6.19214	5.94e-10	1.2e-07	FBgn0003082	phr	FBgn0003082	mTET2-wt_vs_control
132.812	-1.505	0.360182	-4.17844	2.94e-05	0.00157542	FBgn0033204	CG2065	FBgn0033204	mTET2-wt_vs_control
157.144	1.08273	0.24739	4.37661	1.21e-05	0.00070895	FBgn0010424	TpnC73F	FBgn0010424	mTET2-wt_vs_control
875.808	-1.57565	0.264922	-5.9476	2.72e-09	4.18e-07	FBgn0036876	CG9451	FBgn0036876	mTET2-wt_vs_control
812.671	1.10779	0.204761	5.41015	6.3e-08	7.74e-06	FBgn0034479	CG8654	FBgn0034479	mTET2-wt_vs_control
39.2335	1.38477	0.355087	3.89981	9.63e-05	0.00436243	FBgn0053508	ppk13	FBgn0053508	mTET2-wt_vs_control
31.594	2.79311	0.859214	3.25078	0.0011509	0.029802	FBgn0053533	lectin+AC0-37Db	FBgn0053533	mTET2-wt_vs_control
29.1106	-1.46648	0.416811	-3.51834	0.000434261	0.0142906	FBgn0029859	CG15892	FBgn0029859	mTET2-wt_vs_control
135.168	1.44775	0.303065	4.77701	1.78e-06	0.000142557	FBgn0062961	lncRNA:CR33942	FBgn0062961	mTET2-wt_vs_control
29.5837	2.27358	0.521675	4.35823	1.31e-05	0.000767065	FBgn0031726	Cyp6a16	FBgn0031726	mTET2-wt_vs_control
22.8495	-1.54202	0.428909	-3.59523	0.000324111	0.0112695	FBgn0038002	CG12256	FBgn0038002	mTET2-wt_vs_control
21.7615	-3.11528	0.437219	-7.12522	1.04e-12	3.83e-10	FBgn0053460	CG33460	FBgn0053460	mTET2-wt_vs_control
811.604	1.53124	0.414642	3.69291	0.000221702	0.00848221	FBgn0067905	IM14	FBgn0067905	mTET2-wt_vs_control
377.019	-2.29996	0.483127	-4.76057	1.93e-06	0.000152468	FBgn0043791	phu	FBgn0043791	mTET2-wt_vs_control
166.058	11.857	2.82011	4.20447	2.62e-05	0.0014396	FBgn0020906	Jon25Bi	FBgn0020906	mTET2-wt_vs_control
37.2382	2.26803	0.576408	3.93476	8.33e-05	0.00388533	FBgn0053301	CG33301	FBgn0053301	mTET2-wt_vs_control
129.962	1.00534	0.2717	3.70017	0.000215453	0.00832958	FBgn0054003	NimB3	FBgn0054003	mTET2-wt_vs_control
71.0942	1.05016	0.307258	3.41782	0.00063124	0.0186123	FBgn0054054	CG34054	FBgn0054054	mTET2-wt_vs_control
5114.32	-6.01249	0.767455	-7.83432	4.71e-15	2.61e-12	FBgn0058469	lncRNA:CR40469	FBgn0058469	mTET2-wt_vs_control
68.5191	-1.30275	0.299414	-4.351	1.36e-05	0.000784517	FBgn0040001	FASN3	FBgn0040001	mTET2-wt_vs_control
313.565	2.37977	0.269799	8.82053	1.14e-18	8.4e-16	FBgn0085244	CG34215	FBgn0085244	mTET2-wt_vs_control
90.4258	1.06549	0.203995	5.2231	1.76e-07	1.85e-05	FBgn0085285	CG34256	FBgn0085285	mTET2-wt_vs_control
38.7791	1.03594	0.310346	3.338	0.000843844	0.0233926	FBgn0085334	CG34305	FBgn0085334	mTET2-wt_vs_control
66.9987	-1.44819	0.468021	-3.09428	0.00197294	0.0447943	FBgn0085810	CR41597	FBgn0085810	mTET2-wt_vs_control
52.3099	-1.21191	0.31765	-3.81524	0.000136052	0.00565537	FBgn0085736	CG40472	FBgn0085736	mTET2-wt_vs_control
8.32682	4.39513	1.33134	3.30128	0.000962443	0.0260189	FBgn0085792	CR41509	FBgn0085792	mTET2-wt_vs_control
1205.63	-1.1449	0.185685	-6.1658	7.01e-10	1.36e-07	FBgn0086348	se	FBgn0086348	mTET2-wt_vs_control
43.2214	4.57813	0.96312	4.75344	2e-06	0.000155717	FBgn0250821	CG14644	FBgn0250821	mTET2-wt_vs_control
29.4014	-2.95082	0.424457	-6.95198	3.6e-12	1.21e-09	FBgn0250824	CG33655	FBgn0250824	mTET2-wt_vs_control
7.41101	3.42949	1.07118	3.20161	0.00136664	0.034139	FBgn0259237	CG42335	FBgn0259237	mTET2-wt_vs_control
58.526	3.27144	0.692171	4.72634	2.29e-06	0.000170789	FBgn0261434	hkb	FBgn0261434	mTET2-wt_vs_control
59.1769	-1.71615	0.483477	-3.54961	0.000385807	0.0130899	FBgn0261639	CR42722	FBgn0261639	mTET2-wt_vs_control
65.8053	7.9735	1.19704	6.66103	2.72e-11	7.71e-09	FBgn0261700	lncRNA:CR42736	FBgn0261700	mTET2-wt_vs_control
108.714	2.03136	0.451948	4.49467	6.97e-06	0.000442338	FBgn0261989	CG42807	FBgn0261989	mTET2-wt_vs_control
186.387	-2.0021	0.312053	-6.4159	1.4e-10	3.16e-08	FBgn0262003	CG42821	FBgn0262003	mTET2-wt_vs_control
33.955	-1.76274	0.38363	-4.59489	4.33e-06	0.000300932	FBgn0262004	CG42822	FBgn0262004	mTET2-wt_vs_control
16.5336	2.03638	0.556333	3.66036	0.000251865	0.00940837	FBgn0262721	CG43165	FBgn0262721	mTET2-wt_vs_control
13.2654	3.24046	0.751914	4.30961	1.64e-05	0.000927315	FBgn0262808	CG43179	FBgn0262808	mTET2-wt_vs_control
123.226	2.72769	0.719333	3.79197	0.000149454	0.00607542	FBgn0262838	BomT1	FBgn0262838	mTET2-wt_vs_control
76.9456	2.69443	0.853381	3.15736	0.00159205	0.0379383	FBgn0262881	CG43236	FBgn0262881	mTET2-wt_vs_control
159	-1.17009	0.155322	-7.53332	4.95e-14	2.19e-11	FBgn0262887	lncRNA:CR43242	FBgn0262887	mTET2-wt_vs_control
38.2723	1.62702	0.406677	4.00076	6.31e-05	0.00304857	FBgn0262983	CG43291	FBgn0262983	mTET2-wt_vs_control
15.5527	2.88505	0.89663	3.21766	0.00129241	0.0327007	FBgn0263234	Phae1	FBgn0263234	mTET2-wt_vs_control
40.1612	1.3907	0.33664	4.13111	3.61e-05	0.00190083	FBgn0050411	CG30411	FBgn0050411	mTET2-wt_vs_control
59.1011	1.0065	0.324253	3.10406	0.00190885	0.0437886	FBgn0035040	CG4741	FBgn0035040	mTET2-wt_vs_control
73.8458	1.75998	0.54322	3.23991	0.00119567	0.0306742	FBgn0035094	CG9380	FBgn0035094	mTET2-wt_vs_control
26.8845	-1.51234	0.383575	-3.94274	8.06e-05	0.00379026	FBgn0035151	CG17129	FBgn0035151	mTET2-wt_vs_control
858.334	5.23619	1.46814	3.56655	0.000361717	0.0124208	FBgn0004427	LysD	FBgn0004427	mTET2-wt_vs_control
874.126	3.25646	0.467663	6.96327	3.32e-12	1.15e-09	FBgn0263974	qin	FBgn0263974	mTET2-wt_vs_control
93.1029	1.93024	0.242629	7.95553	1.78e-15	1.04e-12	FBgn0264835	lncRNA:CR44043	FBgn0264835	mTET2-wt_vs_control
30.5829	-1.2547	0.340897	-3.68058	0.000232703	0.00878156	FBgn0264874	asRNA:CR44065	FBgn0264874	mTET2-wt_vs_control
2.77044	5.21079	1.56767	3.32389	0.000887697	0.0242352	FBgn0264942	lncRNA:CR44111	FBgn0264942	mTET2-wt_vs_control
19.2045	4.96347	0.827879	5.9954	2.03e-09	3.35e-07	FBgn0264987	lncRNA:CR44138	FBgn0264987	mTET2-wt_vs_control
66.4465	-1.7773	0.330376	-5.37963	7.46e-08	8.87e-06	FBgn0265070	asRNA:CR44181	FBgn0265070	mTET2-wt_vs_control
4.36674	-5.23484	1.54536	-3.38745	0.000705464	0.0202047	FBgn0265105	asRNA:CR44207	FBgn0265105	mTET2-wt_vs_control
9.8938	3.74945	0.805161	4.65677	3.21e-06	0.000233659	FBgn0265318	asRNA:CR44291	FBgn0265318	mTET2-wt_vs_control
17.3427	2.49312	0.694698	3.58878	0.000332233	0.0115036	FBgn0265817	lncRNA:CR44606	FBgn0265817	mTET2-wt_vs_control
4.24741	4.98688	1.37846	3.61773	0.000297201	0.0106348	FBgn0265950	lncRNA:CR44737	FBgn0265950	mTET2-wt_vs_control
149.833	-5.8902	0.347396	-16.9553	1.76e-64	1.94e-60	FBgn0266214	lncRNA:CR44909	FBgn0266214	mTET2-wt_vs_control
21.0379	-1.48828	0.391827	-3.79832	0.000145683	0.00598816	FBgn0266315	lncRNA:CR44980	FBgn0266315	mTET2-wt_vs_control
90.375	-2.94365	0.522915	-5.62932	1.81e-08	2.44e-06	FBgn0266406	asRNA:CR45046	FBgn0266406	mTET2-wt_vs_control
128.835	1.44236	0.34567	4.17265	3.01e-05	0.00160821	FBgn0266428	asRNA:CR43463	FBgn0266428	mTET2-wt_vs_control
9.96459	4.46436	0.849471	5.25545	1.48e-07	1.59e-05	FBgn0266630	asRNA:CR45137	FBgn0266630	mTET2-wt_vs_control
9.7261	-2.35084	0.687711	-3.41835	0.000630021	0.0186123	FBgn0266777	lncRNA:CR45242	FBgn0266777	mTET2-wt_vs_control
19.3846	1.6986	0.523408	3.24528	0.00117337	0.0302422	FBgn0266979	lncRNA:CR45430	FBgn0266979	mTET2-wt_vs_control
979.551	1.02112	0.0951736	10.729	7.44e-27	1.03e-23	FBgn0267160	asRNA:CR45600	FBgn0267160	mTET2-wt_vs_control
14.4019	-2.49465	0.567293	-4.39747	1.1e-05	0.00065814	FBgn0267236	CG45676	FBgn0267236	mTET2-wt_vs_control
22.0223	1.38789	0.416861	3.32937	0.00087043	0.0239411	FBgn0267241	lncRNA:CR45681	FBgn0267241	mTET2-wt_vs_control
9.14525	-4.29145	0.918737	-4.67103	3e-06	0.000220914	FBgn0267472	asRNA:CR45822	FBgn0267472	mTET2-wt_vs_control
13.2152	-3.50843	0.677772	-5.17642	2.26e-07	2.25e-05	FBgn0267485	asRNA:CR45835	FBgn0267485	mTET2-wt_vs_control
197.924	1.02734	0.230501	4.45701	8.31e-06	0.000516267	FBgn0267704	lncRNA:flam	FBgn0267704	mTET2-wt_vs_control
6.8243	4.72637	1.24967	3.7821	0.000155508	0.00625256	FBgn0267936	lncRNA:CR46216	FBgn0267936	mTET2-wt_vs_control
3444.35	4.19542	1.0242	4.0963	4.2e-05	0.0021391	FBgn0283461	Drs	FBgn0283461	mTET2-wt_vs_control
122.824	2.78493	0.454664	6.12525	9.05e-10	1.69e-07	FBgn0283462	IMPPP	FBgn0283462	mTET2-wt_vs_control
260.078	5.26833	0.98088	5.37102	7.83e-08	9.21e-06	FBgn0283476	Dhc16F	FBgn0283476	mTET2-wt_vs_control
255.169	1.20792	0.393747	3.06777	0.00215664	0.0477876	FBgn0010246	Myo61F	FBgn0010246	mTET2-wt_vs_control
1124.18	-1.78619	0.130142	-13.725	7.19e-43	3.98e-39	FBgn0035290	dsb	FBgn0035290	mTET2-wt_vs_control
46.8791	-3.74708	0.572342	-6.54693	5.87e-11	1.51e-08	FBgn0035282	CNMa	FBgn0035282	mTET2-wt_vs_control
7.81763	6.31883	1.95376	3.23419	0.00121987	0.0311503	FBgn0052302	CG32302	FBgn0052302	mTET2-wt_vs_control
18.1612	1.9355	0.579855	3.3379	0.000844138	0.0233926	FBgn0035429	CG12017	FBgn0035429	mTET2-wt_vs_control
21.11	2.87865	0.826149	3.48442	0.0004932	0.0155878	FBgn0035496	CG14990	FBgn0035496	mTET2-wt_vs_control
78.0808	1.55385	0.313835	4.95118	7.38e-07	6.71e-05	FBgn0004552	Akh	FBgn0004552	mTET2-wt_vs_control
426.485	-2.10666	0.238179	-8.84483	9.17e-19	7.24e-16	FBgn0030332	CG9360	FBgn0030332	mTET2-wt_vs_control
782.08	1.38606	0.141292	9.80985	1.02e-22	9.41e-20	FBgn0030398	Cpr11B	FBgn0030398	mTET2-wt_vs_control
50.2694	-2.48478	0.47189	-5.2656	1.4e-07	1.53e-05	FBgn0052641	CG32641	FBgn0052641	mTET2-wt_vs_control
59.0609	1.84681	0.508442	3.63229	0.000280915	0.0101998	FBgn0052633	CG32633	FBgn0052633	mTET2-wt_vs_control
142.563	2.14593	0.441584	4.85962	1.18e-06	9.78e-05	FBgn0030594	fiz	FBgn0030594	mTET2-wt_vs_control
5904.9	-1.24502	0.391508	-3.18005	0.00147247	0.0359407	FBgn0030593	CG9512	FBgn0030593	mTET2-wt_vs_control
49.904	-1.46373	0.325733	-4.49366	7e-06	0.000442338	FBgn0030592	CG9514	FBgn0030592	mTET2-wt_vs_control
8.55924	4.30149	1.40443	3.0628	0.0021928	0.0482023	FBgn0030774	sphe	FBgn0030774	mTET2-wt_vs_control
6.29735	-6.18893	1.36363	-4.53858	5.66e-06	0.000371284	FBgn0030826	CG12995	FBgn0030826	mTET2-wt_vs_control
31373	2.88192	0.378742	7.60921	2.76e-14	1.33e-11	FBgn0022355	Tsf1	FBgn0022355	mTET2-wt_vs_control
88.3698	1.14969	0.376069	3.05713	0.00223467	0.0486245	FBgn0030993	Mec2	FBgn0030993	mTET2-wt_vs_control
265.134	-1.06894	0.269049	-3.97302	7.1e-05	0.0033823	FBgn0036945	Ssk	FBgn0036945	mTET2-wt_vs_control
165.509	1.07087	0.297093	3.60448	0.000312778	0.0110492	FBgn0036835	CG14075	FBgn0036835	mTET2-wt_vs_control
197.412	1.30201	0.209614	6.21149	5.25e-10	1.09e-07	FBgn0036836	CG11619	FBgn0036836	mTET2-wt_vs_control
99.3281	1.32949	0.205184	6.47953	9.2e-11	2.26e-08	FBgn0036815	HipHop	FBgn0036815	mTET2-wt_vs_control
104.595	-1.02815	0.194724	-5.28007	1.29e-07	1.46e-05	FBgn0036764	CG5535	FBgn0036764	mTET2-wt_vs_control
1143.47	2.45391	0.528589	4.64239	3.44e-06	0.000248893	FBgn0043578	PGRP+AC0-SB1	FBgn0043578	mTET2-wt_vs_control
4081.34	1.17869	0.228111	5.16717	2.38e-07	2.31e-05	FBgn0036619	Cpr72Ec	FBgn0036619	mTET2-wt_vs_control
177.708	-1.20779	0.185211	-6.52115	6.98e-11	1.75e-08	FBgn0036585	CG13071	FBgn0036585	mTET2-wt_vs_control
32.5757	-1.36457	0.302964	-4.50407	6.67e-06	0.000428546	FBgn0036595	CG13046	FBgn0036595	mTET2-wt_vs_control
122.366	1.27563	0.241144	5.28989	1.22e-07	1.4e-05	FBgn0036417	CG7906	FBgn0036417	mTET2-wt_vs_control
52.1333	1.44801	0.278856	5.1927	2.07e-07	2.12e-05	FBgn0036380	CG8757	FBgn0036380	mTET2-wt_vs_control
24.9264	1.34098	0.384502	3.48758	0.000487412	0.0155878	FBgn0036186	CG6071	FBgn0036186	mTET2-wt_vs_control
77.5901	-1.85383	0.286337	-6.47429	9.53e-11	2.29e-08	FBgn0052037	CG32037	FBgn0052037	mTET2-wt_vs_control
28.1552	-2.01143	0.457887	-4.39285	1.12e-05	0.000665045	FBgn0035918	Cdc6	FBgn0035918	mTET2-wt_vs_control
16.7676	1.82942	0.564994	3.23794	0.00120395	0.0308151	FBgn0041156	exex	FBgn0041156	mTET2-wt_vs_control
14.2394	-1.80159	0.478167	-3.76771	0.000164753	0.00660026	FBgn0020642	Lcp65Ac	FBgn0020642	mTET2-wt_vs_control
202.134	1.00668	0.330585	3.04514	0.00232569	0.0496432	FBgn0001258	Ldh	FBgn0001258	mTET2-wt_vs_control
32.5354	7.30429	1.21908	5.99163	2.08e-09	3.38e-07	FBgn0035669	CG6592	FBgn0035669	mTET2-wt_vs_control
120.966	1.40584	0.433479	3.24316	0.00118213	0.0303973	FBgn0035623	mthl2	FBgn0035623	mTET2-wt_vs_control
85.3014	1.3238	0.300487	4.4055	1.06e-05	0.000637681	FBgn0040843	CG15213	FBgn0040843	mTET2-wt_vs_control
2910.46	1.10464	0.214884	5.14065	2.74e-07	2.63e-05	FBgn0031116	CG1695	FBgn0031116	mTET2-wt_vs_control
6.299	6.0993	1.96278	3.10748	0.0018869	0.0434933	FBgn0031580	CG15423	FBgn0031580	mTET2-wt_vs_control
1061.01	1.33808	0.249976	5.35283	8.66e-08	1.01e-05	FBgn0031560	CG16713	FBgn0031560	mTET2-wt_vs_control
724.908	1.29263	0.216655	5.96631	2.43e-09	3.78e-07	FBgn0031558	CG16704	FBgn0031558	mTET2-wt_vs_control
15.5458	3.37308	1.06236	3.1751	0.00149787	0.0362589	FBgn0031514	OtopLb	FBgn0031514	mTET2-wt_vs_control
278.955	1.61241	0.492358	3.27488	0.00105706	0.0279616	FBgn0031432	Cyp309a1	FBgn0031432	mTET2-wt_vs_control
32.6215	-1.52698	0.345636	-4.41788	9.97e-06	0.000605559	FBgn0051664	CG31664	FBgn0051664	mTET2-wt_vs_control
31.2623	1.73772	0.464395	3.74189	0.000182639	0.00463799	FBgn0031088	CG15322	FBgn0031088	mTET2-R43G_vs_control
103.355	-1.2798	0.22553	-5.67462	1.39e-08	1.86e-06	FBgn0031080	CG12655	FBgn0031080	mTET2-R43G_vs_control
158.728	3.04744	0.312572	9.74955	1.85e-22	2.51e-19	FBgn0004034	y	FBgn0004034	mTET2-R43G_vs_control
62.2195	1.19571	0.319045	3.74779	0.000178403	0.00456256	FBgn0005670	Cyp4d1	FBgn0005670	mTET2-R43G_vs_control
79.0819	1.053	0.295871	3.55899	0.000372278	0.00799067	FBgn0001150	gt	FBgn0001150	mTET2-R43G_vs_control
370.895	1.34371	0.259774	5.1726	2.31e-07	2.19e-05	FBgn0024997	CG2681	FBgn0024997	mTET2-R43G_vs_control
294.192	2.28274	0.148854	15.3354	4.43e-53	1.6e-49	FBgn0003996	w	FBgn0003996	mTET2-R43G_vs_control
1369.45	2.22277	0.37739	5.88985	3.87e-09	6.24e-07	FBgn0029831	CG5966	FBgn0029831	mTET2-R43G_vs_control
51.9463	1.4102	0.382482	3.68697	0.000226939	0.00551691	FBgn0005660	Ets21C	FBgn0005660	mTET2-R43G_vs_control
358.626	-1.36172	0.216832	-6.28008	3.38e-10	6.66e-08	FBgn0036997	CG5955	FBgn0036997	mTET2-R43G_vs_control
244.874	-1.02127	0.20041	-5.0959	3.47e-07	2.99e-05	FBgn0037000	ZnT77C	FBgn0037000	mTET2-R43G_vs_control
118.396	-1.05899	0.257959	-4.10525	4.04e-05	0.0015396	FBgn0036995	atk	FBgn0036995	mTET2-R43G_vs_control
274.959	1.96385	0.666741	2.94545	0.00322482	0.036394	FBgn0037126	CG14567	FBgn0037126	mTET2-R43G_vs_control
423.325	2.70434	0.162375	16.6549	2.79e-62	3.02e-58	FBgn0037410	Osi2	FBgn0037410	mTET2-R43G_vs_control
11.4429	2.40801	0.677169	3.556	0.000376541	0.00806618	FBgn0037307	Tim17a2	FBgn0037307	mTET2-R43G_vs_control
253.3	-1.14728	0.268351	-4.27529	1.91e-05	0.00084135	FBgn0037275	CG14655	FBgn0037275	mTET2-R43G_vs_control
255.451	-1.39409	0.341814	-4.0785	4.53e-05	0.00164	FBgn0031805	Nepl4	FBgn0031805	mTET2-R43G_vs_control
1076.94	-1.3299	0.465247	-2.85849	0.00425668	0.0434013	FBgn0031925	Cyp4d21	FBgn0031925	mTET2-R43G_vs_control
146.049	-1.26725	0.230505	-5.4977	3.85e-08	4.62e-06	FBgn0031935	CG13793	FBgn0031935	mTET2-R43G_vs_control
38.1183	3.18555	0.461819	6.89783	5.28e-12	1.79e-09	FBgn0031957	TwdlE	FBgn0031957	mTET2-R43G_vs_control
32.9901	-1.90653	0.427784	-4.45676	8.32e-06	0.000434843	FBgn0010314	Cks30A	FBgn0010314	mTET2-R43G_vs_control
1340.81	1.71325	0.212592	8.0589	7.7e-16	4.9e-13	FBgn0032116	Mco1	FBgn0032116	mTET2-R43G_vs_control
11.7981	-2.44308	0.873181	-2.7979	0.00514358	0.0493728	FBgn0032143	CG4017	FBgn0032143	mTET2-R43G_vs_control
82.7799	2.69412	0.586579	4.59293	4.37e-06	0.000268642	FBgn0032187	CG4839	FBgn0032187	mTET2-R43G_vs_control
1533.41	-1.01911	0.217725	-4.68073	2.86e-06	0.000184073	FBgn0032285	CG17108	FBgn0032285	mTET2-R43G_vs_control
13.3222	-1.64597	0.571582	-2.87967	0.00398095	0.0418115	FBgn0032299	CG17127	FBgn0032299	mTET2-R43G_vs_control
81.9663	1.51413	0.423212	3.57772	0.000346601	0.00752917	FBgn0051704	CG31704	FBgn0051704	mTET2-R43G_vs_control
61.8932	-1.07453	0.331322	-3.24315	0.00118214	0.0184271	FBgn0051866	Ada1+AC0-2	FBgn0051866	mTET2-R43G_vs_control
3.71365	-5.87404	1.55636	-3.77422	0.000160512	0.00416407	FBgn0051862	CG31862	FBgn0051862	mTET2-R43G_vs_control
67.556	-1.16644	0.247149	-4.7196	2.36e-06	0.00015587	FBgn0032487	Ski6	FBgn0032487	mTET2-R43G_vs_control
13.7091	-1.89913	0.663895	-2.86059	0.0042285	0.0432806	FBgn0028537	CG31775	FBgn0028537	mTET2-R43G_vs_control
205.019	7.46531	1.42417	5.24188	1.59e-07	1.64e-05	FBgn0041183	Tep1	FBgn0041183	mTET2-R43G_vs_control
142.541	1.0428	0.310508	3.35837	0.000784048	0.0137247	FBgn0028899	CG31817	FBgn0028899	mTET2-R43G_vs_control
22.1124	-4.23417	0.550182	-7.69594	1.4e-14	8e-12	FBgn0032615	CG6012	FBgn0032615	mTET2-R43G_vs_control
87.1157	2.38581	0.487013	4.89887	9.64e-07	7e-05	FBgn0032639	CG18563	FBgn0032639	mTET2-R43G_vs_control
5.39136	-3.67496	0.973629	-3.7745	0.000160328	0.00416407	FBgn0032658	CG5681	FBgn0032658	mTET2-R43G_vs_control
6.04471	4.66954	1.37485	3.3964	0.000682781	0.0124349	FBgn0051798	CG31798	FBgn0051798	mTET2-R43G_vs_control
513.052	1.74358	0.421556	4.13606	3.53e-05	0.00139496	FBgn0032835	CG16772	FBgn0032835	mTET2-R43G_vs_control
668.719	-1.05043	0.169167	-6.20941	5.32e-10	1.03e-07	FBgn0051676	CG31676	FBgn0051676	mTET2-R43G_vs_control
97.4087	2.60559	0.299313	8.70526	3.17e-18	3.43e-15	FBgn0032908	CG9270	FBgn0032908	mTET2-R43G_vs_control
9.63103	-4.39939	0.953646	-4.61323	3.96e-06	0.000245075	FBgn0037488	CG14607	FBgn0037488	mTET2-R43G_vs_control
25.0607	1.35051	0.451854	2.98882	0.0028006	0.0333667	FBgn0000071	Ama	FBgn0000071	mTET2-R43G_vs_control
58.0157	1.97989	0.60699	3.26182	0.001107	0.0176133	FBgn0004782	Ccp84Ab	FBgn0004782	mTET2-R43G_vs_control
79.868	2.1497	0.256956	8.36602	5.96e-17	4.3e-14	FBgn0040524	CG11052	FBgn0040524	mTET2-R43G_vs_control
71.7914	1.74337	0.299467	5.82156	5.83e-09	8.76e-07	FBgn0037662	CG11997	FBgn0037662	mTET2-R43G_vs_control
12.0508	1.9255	0.537109	3.58493	0.000337164	0.0074391	FBgn0037797	CG12420	FBgn0037797	mTET2-R43G_vs_control
24.5269	-4.94447	0.665999	-7.42414	1.14e-13	5.07e-11	FBgn0040257	Ugt302E1	FBgn0040257	mTET2-R43G_vs_control
2253.63	3.74426	0.952537	3.93083	8.47e-05	0.00266994	FBgn0027584	CG4757	FBgn0027584	mTET2-R43G_vs_control
124.877	-1.25033	0.205957	-6.07081	1.27e-09	2.37e-07	FBgn0038113	CG11668	FBgn0038113	mTET2-R43G_vs_control
73.2436	3.09801	0.534851	5.79228	6.94e-09	1.02e-06	FBgn0038144	CG8870	FBgn0038144	mTET2-R43G_vs_control
90.1367	2.6094	0.208376	12.5226	5.62e-36	8.69e-33	FBgn0038199	CCHa1	FBgn0038199	mTET2-R43G_vs_control
66.5782	1.37892	0.385813	3.57407	0.000351476	0.00760453	FBgn0038292	CG3987	FBgn0038292	mTET2-R43G_vs_control
18.6202	2.1133	0.576724	3.66431	0.000248004	0.00589047	FBgn0038361	Uros2	FBgn0038361	mTET2-R43G_vs_control
76.5616	1.24952	0.35268	3.54294	0.000395693	0.00832802	FBgn0003227	rec	FBgn0003227	mTET2-R43G_vs_control
4.27633	5.99737	1.46912	4.08228	4.46e-05	0.00162441	FBgn0000014	abd+AC0-A	FBgn0000014	mTET2-R43G_vs_control
52.5924	1.98607	0.359906	5.51831	3.42e-08	4.21e-06	FBgn0004554	Edg91	FBgn0004554	mTET2-R43G_vs_control
67.2643	1.99893	0.368258	5.42808	5.7e-08	6.29e-06	FBgn0038734	CG11453	FBgn0038734	mTET2-R43G_vs_control
441.874	1.01732	0.232382	4.37781	1.2e-05	0.000581554	FBgn0038865	cDIP	FBgn0038865	mTET2-R43G_vs_control
975.77	-3.46579	0.940852	-3.68367	0.000229897	0.00556382	FBgn0038914	fit	FBgn0038914	mTET2-R43G_vs_control
1215.77	1.71526	0.438778	3.90917	9.26e-05	0.00287996	FBgn0040582	BomBc3	FBgn0040582	mTET2-R43G_vs_control
94.7337	-3.29439	0.382546	-8.61176	7.19e-18	5.99e-15	FBgn0039316	CG11893	FBgn0039316	mTET2-R43G_vs_control
97.2969	-1.586	0.240879	-6.58421	4.57e-11	1.15e-08	FBgn0039319	CG13659	FBgn0039319	mTET2-R43G_vs_control
284.754	1.2743	0.147873	8.61754	6.84e-18	5.99e-15	FBgn0051436	CG31436	FBgn0051436	mTET2-R43G_vs_control
630.393	-1.11336	0.19538	-5.6984	1.21e-08	1.64e-06	FBgn0039325	CG10560	FBgn0039325	mTET2-R43G_vs_control
103.76	-1.08999	0.237824	-4.58318	4.58e-06	0.00027371	FBgn0051288	CG31288	FBgn0051288	mTET2-R43G_vs_control
55.6209	1.04806	0.276441	3.79126	0.000149887	0.00400687	FBgn0039479	CG14257	FBgn0039479	mTET2-R43G_vs_control
33.5716	1.18264	0.41118	2.87622	0.0040247	0.0422301	FBgn0039478	Nep5	FBgn0039478	mTET2-R43G_vs_control
167.779	1.64335	0.437412	3.75699	0.000171968	0.0044294	FBgn0039593	Sid	FBgn0039593	mTET2-R43G_vs_control
41.4673	1.4209	0.391243	3.63175	0.000281506	0.00647943	FBgn0051029	CG31029	FBgn0051029	mTET2-R43G_vs_control
28.628	2.76012	0.938799	2.94005	0.00328157	0.0368258	FBgn0000279	CecC	FBgn0000279	mTET2-R43G_vs_control
143.451	3.03644	0.771416	3.93618	8.28e-05	0.00262638	FBgn0039759	CG9733	FBgn0039759	mTET2-R43G_vs_control
41.8965	1.05896	0.293422	3.609	0.000307375	0.00692745	FBgn0026190	PH4alphaMP	FBgn0026190	mTET2-R43G_vs_control
14.2971	-2.60828	0.738906	-3.52992	0.000415693	0.00861488	FBgn0039818	CG11318	FBgn0039818	mTET2-R43G_vs_control
2442.6	-1.10668	0.173485	-6.3791	1.78e-10	3.91e-08	FBgn0033065	Cyp6w1	FBgn0033065	mTET2-R43G_vs_control
63.2435	-1.53688	0.322346	-4.76781	1.86e-06	0.000125921	FBgn0033048	CG7881	FBgn0033048	mTET2-R43G_vs_control
614.593	-1.06227	0.227903	-4.66105	3.15e-06	0.000200196	FBgn0033079	Fmo+AC0-2	FBgn0033079	mTET2-R43G_vs_control
1283.95	2.88506	0.659644	4.37367	1.22e-05	0.000587431	FBgn0034511	GNBP+AC0-like3	FBgn0034511	mTET2-R43G_vs_control
15125.8	1.81638	0.489447	3.71109	0.000206372	0.00511249	FBgn0034512	CG18067	FBgn0034512	mTET2-R43G_vs_control
30.6785	1.14785	0.373205	3.07565	0.00210046	0.027126	FBgn0034532	CG13436	FBgn0034532	mTET2-R43G_vs_control
263.498	-1.21144	0.219677	-5.51463	3.5e-08	4.25e-06	FBgn0034475	Obp56h	FBgn0034475	mTET2-R43G_vs_control
1306.01	5.17558	1.15352	4.48677	7.23e-06	0.000389182	FBgn0004240	DptA	FBgn0004240	mTET2-R43G_vs_control
1588.33	4.38692	0.980719	4.47316	7.71e-06	0.000406707	FBgn0034407	DptB	FBgn0034407	mTET2-R43G_vs_control
2214.98	2.03367	0.504869	4.02812	5.62e-05	0.00191876	FBgn0034329	BomS1	FBgn0034329	mTET2-R43G_vs_control
416.021	1.42948	0.478806	2.9855	0.00283113	0.0335824	FBgn0040734	BomS5	FBgn0040734	mTET2-R43G_vs_control
3166.24	1.51647	0.203788	7.44143	9.96e-14	4.68e-11	FBgn0034356	Pepck2	FBgn0034356	mTET2-R43G_vs_control
21.0832	1.61496	0.547742	2.94839	0.00319434	0.0362226	FBgn0034321	CG14502	FBgn0034321	mTET2-R43G_vs_control
11.9644	2.44051	0.820644	2.97389	0.00294047	0.0343892	FBgn0034322	CG18536	FBgn0034322	mTET2-R43G_vs_control
8.91978	3.41351	0.912639	3.74027	0.000183826	0.00465446	FBgn0034326	CG18540	FBgn0034326	mTET2-R43G_vs_control
41.8256	1.02756	0.299043	3.43615	0.000590038	0.0111983	FBgn0034262	swi2	FBgn0034262	mTET2-R43G_vs_control
83.523	1.38136	0.331418	4.16802	3.07e-05	0.00124492	FBgn0030048	CG12112	FBgn0030048	mTET2-R43G_vs_control
56.6963	4.54351	1.19137	3.81369	0.000136906	0.00374933	FBgn0030105	CG15369	FBgn0030105	mTET2-R43G_vs_control
13.9763	2.5748	0.838448	3.07091	0.00213409	0.0274188	FBgn0030148	CG3106	FBgn0030148	mTET2-R43G_vs_control
67.3022	-1.01688	0.259473	-3.91901	8.89e-05	0.00279611	FBgn0034624	CG17974	FBgn0034624	mTET2-R43G_vs_control
32.3421	2.16274	0.526879	4.10481	4.05e-05	0.0015396	FBgn0034187	CG6967	FBgn0034187	mTET2-R43G_vs_control
3.82543	3.06021	1.01637	3.01091	0.00260463	0.0319828	FBgn0053017	CG33017	FBgn0053017	mTET2-R43G_vs_control
206.504	-1.02713	0.136302	-7.53565	4.86e-14	2.39e-11	FBgn0010052	Jhe	FBgn0010052	mTET2-R43G_vs_control
4.81033	5.4122	1.61832	3.34432	0.00082484	0.0142314	FBgn0050091	CG30091	FBgn0050091	mTET2-R43G_vs_control
8.05704	-2.0508	0.67136	-3.0547	0.00225289	0.028505	FBgn0050090	CG30090	FBgn0050090	mTET2-R43G_vs_control
51.5213	-1.5675	0.475427	-3.29704	0.000977089	0.0161376	FBgn0050083	CG30083	FBgn0050083	mTET2-R43G_vs_control
744.866	3.39851	1.06898	3.17921	0.00147677	0.0211245	FBgn0041581	AttB	FBgn0041581	mTET2-R43G_vs_control
1455.9	1.10232	0.127869	8.62065	6.66e-18	5.99e-15	FBgn0033980	Cyp6a20	FBgn0033980	mTET2-R43G_vs_control
874.865	1.32937	0.0995494	13.3538	1.13e-40	2.43e-37	FBgn0013771	Cyp6a9	FBgn0013771	mTET2-R43G_vs_control
4.87305	4.76505	1.35932	3.50546	0.000455819	0.00926656	FBgn0050076	CG30076	FBgn0050076	mTET2-R43G_vs_control
182.327	-1.01326	0.201731	-5.02283	5.09e-07	4.14e-05	FBgn0033904	CG18327	FBgn0033904	mTET2-R43G_vs_control
1508.49	4.84422	1.1504	4.2109	2.54e-05	0.00105022	FBgn0041579	AttC	FBgn0041579	mTET2-R43G_vs_control
314.23	1.79696	0.465546	3.85989	0.000113438	0.00333471	FBgn0053470	CG33470	FBgn0053470	mTET2-R43G_vs_control
23.8952	1.25817	0.422461	2.97818	0.00289964	0.0341453	FBgn0028963	Or49b	FBgn0028963	mTET2-R43G_vs_control
157.678	-1.34851	0.461021	-2.92505	0.00344402	0.0379738	FBgn0033778	Balat	FBgn0033778	mTET2-R43G_vs_control
11.8928	1.74211	0.608636	2.86231	0.00420561	0.0432538	FBgn0050488	antr	FBgn0050488	mTET2-R43G_vs_control
25.4586	1.22435	0.402472	3.04208	0.00234947	0.0294174	FBgn0033731	Cpr49Ah	FBgn0033731	mTET2-R43G_vs_control
326.841	-1.03756	0.204344	-5.07754	3.82e-07	3.23e-05	FBgn0050033	CG30033	FBgn0050033	mTET2-R43G_vs_control
10.5372	-2.65214	0.655899	-4.04351	5.27e-05	0.00184348	FBgn0033501	CG12911	FBgn0033501	mTET2-R43G_vs_control
716.312	-1.93371	0.148584	-13.0143	1.01e-38	1.83e-35	FBgn0015037	Cyp4p1	FBgn0015037	mTET2-R43G_vs_control
35.9807	1.61141	0.353197	4.56234	5.06e-06	0.000294219	FBgn0033372	CG13742	FBgn0033372	mTET2-R43G_vs_control
72.3822	6.88632	1.64832	4.17778	2.94e-05	0.00119719	FBgn0043575	PGRP+AC0-SC2	FBgn0043575	mTET2-R43G_vs_control
56.4815	-1.33812	0.35186	-3.80298	0.000142965	0.00386852	FBgn0033302	Cyp6a14	FBgn0033302	mTET2-R43G_vs_control
10.6321	2.31067	0.775703	2.9788	0.0028938	0.0341386	FBgn0033301	CG12780	FBgn0033301	mTET2-R43G_vs_control
22.6158	2.1679	0.738754	2.93454	0.00334048	0.0372549	FBgn0050371	CG30371	FBgn0050371	mTET2-R43G_vs_control
297.192	1.83574	0.255291	7.19078	6.44e-13	2.49e-10	FBgn0003082	phr	FBgn0003082	mTET2-R43G_vs_control
80.8492	1.23184	0.240786	5.11591	3.12e-07	2.77e-05	FBgn0013308	Odc2	FBgn0013308	mTET2-R43G_vs_control
132.812	-1.42381	0.360891	-3.94525	7.97e-05	0.00256086	FBgn0033204	CG2065	FBgn0033204	mTET2-R43G_vs_control
85.5585	-1.20485	0.233422	-5.16167	2.45e-07	2.26e-05	FBgn0033214	CG1941	FBgn0033214	mTET2-R43G_vs_control
10.6533	1.67805	0.575591	2.91535	0.00355287	0.038784	FBgn0045479	Gr64a	FBgn0045479	mTET2-R43G_vs_control
473.824	-1.17438	0.270709	-4.33815	1.44e-05	0.00067879	FBgn0030159	CG9689	FBgn0030159	mTET2-R43G_vs_control
31.6072	3.77896	0.838839	4.50498	6.64e-06	0.000364508	FBgn0053502	CG33502	FBgn0053502	mTET2-R43G_vs_control
59.1044	-1.12127	0.309339	-3.62475	0.000289241	0.00655978	FBgn0031690	CG7742	FBgn0031690	mTET2-R43G_vs_control
39.2335	1.64753	0.353658	4.65854	3.18e-06	0.000200292	FBgn0053508	ppk13	FBgn0053508	mTET2-R43G_vs_control
4191.84	-1.22862	0.382952	-3.20829	0.00133529	0.0197608	FBgn0040606	CG6503	FBgn0040606	mTET2-R43G_vs_control
12.4194	2.23336	0.797004	2.8022	0.00507561	0.0490259	FBgn0050280	CG30280	FBgn0050280	mTET2-R43G_vs_control
20.2135	3.54024	1.06705	3.31778	0.000907357	0.0152328	FBgn0000277	CecA2	FBgn0000277	mTET2-R43G_vs_control
29.5837	1.93053	0.528309	3.65417	0.000258015	0.00606784	FBgn0031726	Cyp6a16	FBgn0031726	mTET2-R43G_vs_control
14.1938	3.14139	1.04637	3.00218	0.00268058	0.0325848	FBgn0000278	CecB	FBgn0000278	mTET2-R43G_vs_control
21.7615	-3.19294	0.454811	-7.02036	2.21e-12	7.98e-10	FBgn0053460	CG33460	FBgn0053460	mTET2-R43G_vs_control
377.019	-2.43872	0.484026	-5.03841	4.69e-07	3.88e-05	FBgn0043791	phu	FBgn0043791	mTET2-R43G_vs_control
16.2772	1.5794	0.506623	3.1175	0.00182391	0.0246638	FBgn0053679	CG33679	FBgn0053679	mTET2-R43G_vs_control
5114.32	-3.45439	0.765755	-4.5111	6.45e-06	0.000356259	FBgn0058469	lncRNA:CR40469	FBgn0058469	mTET2-R43G_vs_control
159.366	-1.34771	0.341239	-3.94945	7.83e-05	0.00252955	FBgn0085209	CG34180	FBgn0085209	mTET2-R43G_vs_control
313.565	2.05178	0.27092	7.57337	3.64e-14	1.87e-11	FBgn0085244	CG34215	FBgn0085244	mTET2-R43G_vs_control
128.108	-1.4202	0.440727	-3.22241	0.00127115	0.0191523	FBgn0085320	CG34291	FBgn0085320	mTET2-R43G_vs_control
8.32682	6.53691	1.28192	5.0993	3.41e-07	2.99e-05	FBgn0085792	CR41509	FBgn0085792	mTET2-R43G_vs_control
1205.63	-1.19429	0.186004	-6.42077	1.36e-10	3.19e-08	FBgn0086348	se	FBgn0086348	mTET2-R43G_vs_control
43.2214	6.1071	0.954222	6.40008	1.55e-10	3.57e-08	FBgn0250821	CG14644	FBgn0250821	mTET2-R43G_vs_control
29.4014	-1.88617	0.38213	-4.93595	7.98e-07	5.99e-05	FBgn0250824	CG33655	FBgn0250824	mTET2-R43G_vs_control
220.541	-1.51126	0.527503	-2.86494	0.00417088	0.043054	FBgn0259896	NimC1	FBgn0259896	mTET2-R43G_vs_control
71.4298	-2.68652	0.923145	-2.91018	0.00361221	0.039146	FBgn0260954	CG42586	FBgn0260954	mTET2-R43G_vs_control
95.414	8.19676	1.2369	6.62688	3.43e-11	9.27e-09	FBgn0260969	CG42592	FBgn0260969	mTET2-R43G_vs_control
58.526	5.05086	0.680706	7.42004	1.17e-13	5.07e-11	FBgn0261434	hkb	FBgn0261434	mTET2-R43G_vs_control
65.8053	7.92202	1.19756	6.61514	3.71e-11	9.79e-09	FBgn0261700	lncRNA:CR42736	FBgn0261700	mTET2-R43G_vs_control
108.714	2.34514	0.451435	5.19486	2.05e-07	2e-05	FBgn0261989	CG42807	FBgn0261989	mTET2-R43G_vs_control
186.387	-1.38904	0.309113	-4.49365	7e-06	0.000380608	FBgn0262003	CG42821	FBgn0262003	mTET2-R43G_vs_control
33.955	-1.76414	0.388951	-4.53564	5.74e-06	0.000325276	FBgn0262004	CG42822	FBgn0262004	mTET2-R43G_vs_control
69.9891	-1.02547	0.314811	-3.25743	0.00112425	0.0176956	FBgn0262366	CG43064	FBgn0262366	mTET2-R43G_vs_control
13.2654	2.33996	0.768897	3.04327	0.00234021	0.0293354	FBgn0262808	CG43179	FBgn0262808	mTET2-R43G_vs_control
123.226	2.20922	0.720684	3.06545	0.00217342	0.0276938	FBgn0262838	BomT1	FBgn0262838	mTET2-R43G_vs_control
35.0049	-1.46297	0.465412	-3.1434	0.00167	0.0231024	FBgn0263330	lncRNA:CR43411	FBgn0263330	mTET2-R43G_vs_control
59.1011	1.30489	0.322891	4.04127	5.32e-05	0.00185524	FBgn0035040	CG4741	FBgn0035040	mTET2-R43G_vs_control
26.8845	-1.17349	0.378196	-3.10286	0.00191659	0.0255971	FBgn0035151	CG17129	FBgn0035151	mTET2-R43G_vs_control
874.126	2.38505	0.468058	5.09562	3.48e-07	2.99e-05	FBgn0263974	qin	FBgn0263974	mTET2-R43G_vs_control
10.5561	2.90976	0.760027	3.8285	0.000128929	0.00361335	FBgn0264381	asRNA:CR43833	FBgn0264381	mTET2-R43G_vs_control
30.5432	2.59704	0.926954	2.80169	0.00508355	0.0490578	FBgn0264541	CG43920	FBgn0264541	mTET2-R43G_vs_control
93.1029	2.05114	0.243066	8.43861	3.21e-17	2.48e-14	FBgn0264835	lncRNA:CR44043	FBgn0264835	mTET2-R43G_vs_control
30.5829	-1.30639	0.347948	-3.75455	0.000173652	0.00446215	FBgn0264874	asRNA:CR44065	FBgn0264874	mTET2-R43G_vs_control
19.2045	2.50409	0.861349	2.90717	0.0036471	0.0394543	FBgn0264987	lncRNA:CR44138	FBgn0264987	mTET2-R43G_vs_control
23.0943	4.84488	1.41651	3.42028	0.000625556	0.0116878	FBgn0264991	CG44142	FBgn0264991	mTET2-R43G_vs_control
66.4465	-1.99396	0.337597	-5.90634	3.5e-09	5.91e-07	FBgn0265070	asRNA:CR44181	FBgn0265070	mTET2-R43G_vs_control
9.8938	3.17941	0.817629	3.88858	0.000100834	0.00307273	FBgn0265318	asRNA:CR44291	FBgn0265318	mTET2-R43G_vs_control
8.29967	-2.41081	0.833615	-2.892	0.00382801	0.0407192	FBgn0265344	lncRNA:CR44298	FBgn0265344	mTET2-R43G_vs_control
13.489	1.3588	0.480259	2.8293	0.00466498	0.0466412	FBgn0265664	lncRNA:CR44471	FBgn0265664	mTET2-R43G_vs_control
17.3427	3.51745	0.681608	5.16052	2.46e-07	2.26e-05	FBgn0265817	lncRNA:CR44606	FBgn0265817	mTET2-R43G_vs_control
20.9499	5.11458	0.77868	6.56826	5.09e-11	1.25e-08	FBgn0265902	lncRNA:CR44691	FBgn0265902	mTET2-R43G_vs_control
4.24741	5.16574	1.37826	3.748	0.000178248	0.00456256	FBgn0265950	lncRNA:CR44737	FBgn0265950	mTET2-R43G_vs_control
34.0084	-1.10402	0.373483	-2.95602	0.00311642	0.0356379	FBgn0266115	asRNA:CR44841	FBgn0266115	mTET2-R43G_vs_control
13.0091	-1.86567	0.487455	-3.82737	0.000129518	0.00362047	FBgn0266145	lncRNA:CR44851	FBgn0266145	mTET2-R43G_vs_control
149.833	-5.82133	0.35445	-16.4235	1.3e-60	7.02e-57	FBgn0266214	lncRNA:CR44909	FBgn0266214	mTET2-R43G_vs_control
46.2863	1.47944	0.281867	5.2487	1.53e-07	1.59e-05	FBgn0266251	lncRNA:CR44946	FBgn0266251	mTET2-R43G_vs_control
10.9066	2.29601	0.785077	2.92456	0.00344939	0.0379738	FBgn0266263	asRNA:CR44958	FBgn0266263	mTET2-R43G_vs_control
21.0379	-1.24786	0.389208	-3.20616	0.00134519	0.0197721	FBgn0266315	lncRNA:CR44980	FBgn0266315	mTET2-R43G_vs_control
5.8962	5.90004	1.56627	3.76694	0.000165263	0.00426687	FBgn0266389	lncRNA:CR45029	FBgn0266389	mTET2-R43G_vs_control
90.375	-3.71493	0.53999	-6.87963	6e-12	1.97e-09	FBgn0266406	asRNA:CR45046	FBgn0266406	mTET2-R43G_vs_control
128.835	1.24539	0.347432	3.58456	0.000337641	0.0074391	FBgn0266428	asRNA:CR43463	FBgn0266428	mTET2-R43G_vs_control
12.0788	-2.52894	0.666711	-3.79316	0.000148741	0.00399274	FBgn0266811	CG45273	FBgn0266811	mTET2-R43G_vs_control
13.2224	1.75792	0.555348	3.16544	0.0015485	0.0218772	FBgn0267003	lncRNA:CR45447	FBgn0267003	mTET2-R43G_vs_control
10.0252	4.75326	1.12306	4.23241	2.31e-05	0.000973218	FBgn0267040	lncRNA:CR45484	FBgn0267040	mTET2-R43G_vs_control
78.5275	1.9299	0.281821	6.84795	7.49e-12	2.32e-09	FBgn0267076	asRNA:CR45520	FBgn0267076	mTET2-R43G_vs_control
14.4019	-3.1421	0.630015	-4.98733	6.12e-07	4.76e-05	FBgn0267236	CG45676	FBgn0267236	mTET2-R43G_vs_control
9.14525	-4.11895	0.918584	-4.48402	7.32e-06	0.000390195	FBgn0267472	asRNA:CR45822	FBgn0267472	mTET2-R43G_vs_control
13.2152	-3.37324	0.681287	-4.95128	7.37e-07	5.62e-05	FBgn0267485	asRNA:CR45835	FBgn0267485	mTET2-R43G_vs_control
197.924	1.01223	0.231323	4.37584	1.21e-05	0.000584204	FBgn0267704	lncRNA:flam	FBgn0267704	mTET2-R43G_vs_control
43.3465	-8.67043	1.20809	-7.17697	7.13e-13	2.66e-10	FBgn0267798	lncRNA:CR46123	FBgn0267798	mTET2-R43G_vs_control
10.2063	3.43277	0.937995	3.65969	0.000252517	0.00597241	FBgn0267966	asRNA:CR46246	FBgn0267966	mTET2-R43G_vs_control
95.283	-3.07045	0.742173	-4.1371	3.52e-05	0.00139373	FBgn0283437	PPO1	FBgn0283437	mTET2-R43G_vs_control
3444.35	3.56052	1.02423	3.47628	0.00050842	0.00994591	FBgn0283461	Drs	FBgn0283461	mTET2-R43G_vs_control
122.824	2.09613	0.457203	4.58467	4.55e-06	0.000273279	FBgn0283462	IMPPP	FBgn0283462	mTET2-R43G_vs_control
11.9837	3.65957	0.851157	4.29953	1.71e-05	0.000776272	FBgn0286204	ich	FBgn0286204	mTET2-R43G_vs_control
1124.18	-1.92477	0.130963	-14.697	6.74e-49	1.82e-45	FBgn0035290	dsb	FBgn0035290	mTET2-R43G_vs_control
46.8791	-2.85627	0.551155	-5.18234	2.19e-07	2.1e-05	FBgn0035282	CNMa	FBgn0035282	mTET2-R43G_vs_control
67.2586	-1.56696	0.390344	-4.0143	5.96e-05	0.00198462	FBgn0052282	Drsl4	FBgn0052282	mTET2-R43G_vs_control
21.11	2.84019	0.82936	3.42456	0.000615799	0.0115667	FBgn0035496	CG14990	FBgn0035496	mTET2-R43G_vs_control
34.7365	1.19224	0.358781	3.32303	0.000890455	0.0150515	FBgn0035581	Dnah3	FBgn0035581	mTET2-R43G_vs_control
60.8658	-1.53482	0.490094	-3.13168	0.00173811	0.0239222	FBgn0035575	CG7509	FBgn0035575	mTET2-R43G_vs_control
426.485	-2.13815	0.2391	-8.94252	3.8e-19	4.57e-16	FBgn0030332	CG9360	FBgn0030332	mTET2-R43G_vs_control
36.9786	-2.18969	0.569175	-3.84713	0.000119511	0.00346613	FBgn0030394	Cpr11A	FBgn0030394	mTET2-R43G_vs_control
50.2694	-1.39116	0.451344	-3.08225	0.0020544	0.0268087	FBgn0052641	CG32641	FBgn0052641	mTET2-R43G_vs_control
142.563	2.01307	0.44236	4.55075	5.35e-06	0.000307588	FBgn0030594	fiz	FBgn0030594	mTET2-R43G_vs_control
5904.9	-1.96244	0.391659	-5.0106	5.43e-07	4.31e-05	FBgn0030593	CG9512	FBgn0030593	mTET2-R43G_vs_control
39.8873	1.20485	0.313801	3.83953	0.000123272	0.00351863	FBgn0030587	CG9522	FBgn0030587	mTET2-R43G_vs_control
61.8868	-2.27371	0.651863	-3.48802	0.000486605	0.00967664	FBgn0030829	CG12998	FBgn0030829	mTET2-R43G_vs_control
6.29735	-6.97883	1.36363	-5.11785	3.09e-07	2.76e-05	FBgn0030826	CG12995	FBgn0030826	mTET2-R43G_vs_control
31373	2.06071	0.378757	5.44073	5.31e-08	6.04e-06	FBgn0022355	Tsf1	FBgn0022355	mTET2-R43G_vs_control
120.667	1.04987	0.23899	4.39296	1.12e-05	0.000549849	FBgn0031042	CG14221	FBgn0031042	mTET2-R43G_vs_control
265.134	-1.38199	0.271239	-5.09509	3.49e-07	2.99e-05	FBgn0036945	Ssk	FBgn0036945	mTET2-R43G_vs_control
138.826	-1.32616	0.37066	-3.57784	0.000346451	0.00752917	FBgn0036787	CG4306	FBgn0036787	mTET2-R43G_vs_control
177.708	-1.07914	0.185645	-5.81293	6.14e-09	9.1e-07	FBgn0036585	CG13071	FBgn0036585	mTET2-R43G_vs_control
32.5757	-1.58739	0.316882	-5.00938	5.46e-07	4.31e-05	FBgn0036595	CG13046	FBgn0036595	mTET2-R43G_vs_control
122.366	1.07858	0.243781	4.42438	9.67e-06	0.00049354	FBgn0036417	CG7906	FBgn0036417	mTET2-R43G_vs_control
34.3022	-1.66507	0.432141	-3.85306	0.000116651	0.00341985	FBgn0001256	ImpL1	FBgn0001256	mTET2-R43G_vs_control
6622.36	-1.43243	0.239029	-5.99269	2.06e-09	3.6e-07	FBgn0000592	Est+AC0-6	FBgn0000592	mTET2-R43G_vs_control
35.1827	-1.61066	0.48678	-3.30881	0.000936946	0.015666	FBgn0036121	CG6310	FBgn0036121	mTET2-R43G_vs_control
77.5901	-1.08864	0.276438	-3.93808	8.21e-05	0.00261334	FBgn0052037	CG32037	FBgn0052037	mTET2-R43G_vs_control
28.1552	-2.11727	0.466788	-4.53583	5.74e-06	0.000325276	FBgn0035918	Cdc6	FBgn0035918	mTET2-R43G_vs_control
14.2394	-1.30342	0.459417	-2.83711	0.00455238	0.0457692	FBgn0020642	Lcp65Ac	FBgn0020642	mTET2-R43G_vs_control
32.5354	8.11088	1.21571	6.67174	2.53e-11	7.2e-09	FBgn0035669	CG6592	FBgn0035669	mTET2-R43G_vs_control
69.8871	-1.36078	0.262159	-5.19066	2.1e-07	2.02e-05	FBgn0020272	mst	FBgn0020272	mTET2-R43G_vs_control
374.345	3.86342	1.16808	3.3075	0.000941323	0.0156907	FBgn0031176	whe	FBgn0031176	mTET2-R43G_vs_control
596.207	2.9903	0.695935	4.2968	1.73e-05	0.000781049	FBgn0028583	lcs	FBgn0028583	mTET2-R43G_vs_control
1347.76	-1.03646	0.200629	-5.16605	2.39e-07	2.25e-05	FBgn0025814	Mgstl	FBgn0025814	mTET2-R43G_vs_control
42.8001	-1.27937	0.415881	-3.07628	0.00209603	0.0271231	FBgn0031146	CG15449	FBgn0031146	mTET2-R43G_vs_control
65.9806	1.16759	0.22691	5.14558	2.67e-07	2.4e-05	FBgn0031562	CG3604	FBgn0031562	mTET2-R43G_vs_control
32.6215	-1.59863	0.35324	-4.52562	6.02e-06	0.000335799	FBgn0051664	CG31664	FBgn0051664	mTET2-R43G_vs_control
31.5243	6.02369	1.71296	3.51655	0.000437197	0.00895757	FBgn0031277	CG13947	FBgn0031277	mTET2-R43G_vs_control
158.728	3.00854	0.312591	9.62454	6.3e-22	6.05e-19	FBgn0004034	y	FBgn0004034	mTET2-R1261C_vs_control
62.2195	1.1972	0.318644	3.75719	0.000171834	0.00877039	FBgn0005670	Cyp4d1	FBgn0005670	mTET2-R1261C_vs_control
370.895	1.07544	0.260262	4.13214	3.59e-05	0.00234217	FBgn0024997	CG2681	FBgn0024997	mTET2-R1261C_vs_control
294.192	2.23594	0.148904	15.016	5.77e-51	1.66e-47	FBgn0003996	w	FBgn0003996	mTET2-R1261C_vs_control
1369.45	1.8305	0.377569	4.84812	1.25e-06	0.000148214	FBgn0029831	CG5966	FBgn0029831	mTET2-R1261C_vs_control
46.2913	1.51767	0.392553	3.86614	0.00011057	0.00613642	FBgn0052750	CG32750	FBgn0052750	mTET2-R1261C_vs_control
358.626	-1.09911	0.215455	-5.10136	3.37e-07	4.87e-05	FBgn0036997	CG5955	FBgn0036997	mTET2-R1261C_vs_control
118.396	-1.81867	0.267665	-6.79457	1.09e-11	3.58e-09	FBgn0036995	atk	FBgn0036995	mTET2-R1261C_vs_control
423.325	2.82602	0.161983	17.4464	3.67e-68	4.23e-64	FBgn0037410	Osi2	FBgn0037410	mTET2-R1261C_vs_control
42.0203	-2.65239	0.667648	-3.97274	7.1e-05	0.00438268	FBgn0031775	CG9150	FBgn0031775	mTET2-R1261C_vs_control
255.451	-1.64693	0.342715	-4.80555	1.54e-06	0.00017283	FBgn0031805	Nepl4	FBgn0031805	mTET2-R1261C_vs_control
38.1183	3.21399	0.461208	6.96865	3.2e-12	1.09e-09	FBgn0031957	TwdlE	FBgn0031957	mTET2-R1261C_vs_control
32.9901	-1.66018	0.41943	-3.95818	7.55e-05	0.00458498	FBgn0010314	Cks30A	FBgn0010314	mTET2-R1261C_vs_control
1340.81	1.69533	0.212582	7.97494	1.52e-15	9.26e-13	FBgn0032116	Mco1	FBgn0032116	mTET2-R1261C_vs_control
81.9663	2.1116	0.41948	5.03385	4.81e-07	6.6e-05	FBgn0051704	CG31704	FBgn0051704	mTET2-R1261C_vs_control
1879.47	1.10185	0.250102	4.40559	1.05e-05	0.000856966	FBgn0032472	CG9928	FBgn0032472	mTET2-R1261C_vs_control
13.7091	-2.18892	0.675474	-3.24057	0.00119291	0.0387613	FBgn0028537	CG31775	FBgn0028537	mTET2-R1261C_vs_control
22.1124	-4.03658	0.523524	-7.71041	1.25e-14	6.03e-12	FBgn0032615	CG6012	FBgn0032615	mTET2-R1261C_vs_control
5.39136	-4.11228	1.05469	-3.89902	9.66e-05	0.00554264	FBgn0032658	CG5681	FBgn0032658	mTET2-R1261C_vs_control
6.04471	4.4581	1.37875	3.23343	0.00122314	0.0393007	FBgn0051798	CG31798	FBgn0051798	mTET2-R1261C_vs_control
97.4087	2.25778	0.301293	7.49364	6.7e-14	2.79e-11	FBgn0032908	CG9270	FBgn0032908	mTET2-R1261C_vs_control
1930.1	1.73754	0.448166	3.877	0.000105752	0.00592162	FBgn0032945	CG8665	FBgn0032945	mTET2-R1261C_vs_control
482.125	1.36868	0.138808	9.86024	6.19e-23	7.14e-20	FBgn0015571	alpha+AC0-Est3	FBgn0015571	mTET2-R1261C_vs_control
104.011	4.25308	0.287169	14.8104	1.26e-49	2.9e-46	FBgn0015572	alpha+AC0-Est4	FBgn0015572	mTET2-R1261C_vs_control
79.868	1.75203	0.260136	6.73507	1.64e-11	4.73e-09	FBgn0040524	CG11052	FBgn0040524	mTET2-R1261C_vs_control
71.7914	1.70109	0.299542	5.67899	1.35e-08	2.37e-06	FBgn0037662	CG11997	FBgn0037662	mTET2-R1261C_vs_control
24.5269	-4.51209	0.609256	-7.4059	1.3e-13	5.01e-11	FBgn0040257	Ugt302E1	FBgn0040257	mTET2-R1261C_vs_control
27.0605	1.51828	0.443027	3.42707	0.000610133	0.0235866	FBgn0038214	CG9616	FBgn0038214	mTET2-R1261C_vs_control
66.5782	1.5767	0.38344	4.11199	3.92e-05	0.00252782	FBgn0038292	CG3987	FBgn0038292	mTET2-R1261C_vs_control
18.6202	2.21505	0.574445	3.85599	0.000115261	0.00628877	FBgn0038361	Uros2	FBgn0038361	mTET2-R1261C_vs_control
52.5924	2.99921	0.347947	8.61973	6.71e-18	5.16e-15	FBgn0004554	Edg91	FBgn0004554	mTET2-R1261C_vs_control
643.456	1.14867	0.298663	3.84604	0.000120044	0.00650095	FBgn0051205	CG31205	FBgn0051205	mTET2-R1261C_vs_control
246.822	1.75567	0.537649	3.26547	0.00109285	0.0359144	FBgn0044810	TotX	FBgn0044810	mTET2-R1261C_vs_control
441.874	1.4569	0.231433	6.29512	3.07e-10	6.69e-08	FBgn0038865	cDIP	FBgn0038865	mTET2-R1261C_vs_control
1215.77	1.4106	0.438918	3.21381	0.00130988	0.0413958	FBgn0040582	BomBc3	FBgn0040582	mTET2-R1261C_vs_control
282.486	1.69124	0.484947	3.48747	0.00048761	0.0199453	FBgn0039073	CG4408	FBgn0039073	mTET2-R1261C_vs_control
563.741	1.00455	0.258975	3.87892	0.00010492	0.00590367	FBgn0039094	CG10184	FBgn0039094	mTET2-R1261C_vs_control
94.7337	-2.59773	0.365474	-7.10784	1.18e-12	4.12e-10	FBgn0039316	CG11893	FBgn0039316	mTET2-R1261C_vs_control
97.2969	-1.50293	0.239008	-6.28819	3.21e-10	6.86e-08	FBgn0039319	CG13659	FBgn0039319	mTET2-R1261C_vs_control
284.754	1.51685	0.146682	10.3411	4.59e-25	5.89e-22	FBgn0051436	CG31436	FBgn0051436	mTET2-R1261C_vs_control
3.13066	-5.67574	1.4537	-3.90435	9.45e-05	0.00545637	FBgn0051380	CG31380	FBgn0051380	mTET2-R1261C_vs_control
55.6209	1.21944	0.273426	4.45986	8.2e-06	0.000730281	FBgn0039479	CG14257	FBgn0039479	mTET2-R1261C_vs_control
39.2417	1.20319	0.345146	3.48604	0.000490236	0.0199819	FBgn0039609	Nepl17	FBgn0039609	mTET2-R1261C_vs_control
564.572	1.5558	0.405259	3.83903	0.000123521	0.00665802	FBgn0039611	Nepl18	FBgn0039611	mTET2-R1261C_vs_control
6.94346	2.18523	0.676366	3.23084	0.00123427	0.0395481	FBgn0039679	ppk19	FBgn0039679	mTET2-R1261C_vs_control
904.196	1.71911	0.192167	8.94588	3.69e-19	3.04e-16	FBgn0039705	Atg16	FBgn0039705	mTET2-R1261C_vs_control
795.686	1.22521	0.298633	4.10272	4.08e-05	0.00261668	FBgn0039801	Npc2h	FBgn0039801	mTET2-R1261C_vs_control
14.2971	-2.80716	0.748796	-3.74891	0.000177608	0.00898555	FBgn0039818	CG11318	FBgn0039818	mTET2-R1261C_vs_control
36.5987	1.7812	0.383027	4.65032	3.31e-06	0.000337515	FBgn0042701	CR12628	FBgn0042701	mTET2-R1261C_vs_control
2442.6	-1.07347	0.173435	-6.18944	6.04e-10	1.22e-07	FBgn0033065	Cyp6w1	FBgn0033065	mTET2-R1261C_vs_control
63.2435	-1.24325	0.316591	-3.92699	8.6e-05	0.00503643	FBgn0033048	CG7881	FBgn0033048	mTET2-R1261C_vs_control
231.611	1.01074	0.223588	4.52052	6.17e-06	0.000583253	FBgn0043535	Obp57a	FBgn0043535	mTET2-R1261C_vs_control
1306.01	4.52865	1.15361	3.92564	8.65e-05	0.00503931	FBgn0004240	DptA	FBgn0004240	mTET2-R1261C_vs_control
1588.33	3.59294	0.980859	3.66306	0.000249222	0.0120278	FBgn0034407	DptB	FBgn0034407	mTET2-R1261C_vs_control
150.777	1.51439	0.34855	4.34482	1.39e-05	0.00104934	FBgn0063493	GstE7	FBgn0063493	mTET2-R1261C_vs_control
3166.24	1.96656	0.203604	9.65878	4.51e-22	4.73e-19	FBgn0034356	Pepck2	FBgn0034356	mTET2-R1261C_vs_control
81.6341	1.2488	0.362337	3.44651	0.000567888	0.0227451	FBgn0026144	CBP	FBgn0026144	mTET2-R1261C_vs_control
83.523	1.39747	0.331018	4.22175	2.42e-05	0.00165461	FBgn0030048	CG12112	FBgn0030048	mTET2-R1261C_vs_control
58.8866	1.26645	0.292442	4.33059	1.49e-05	0.00109958	FBgn0030103	Obp8a	FBgn0030103	mTET2-R1261C_vs_control
19.0611	2.15367	0.425294	5.06395	4.11e-07	5.71e-05	FBgn0030104	CG15368	FBgn0030104	mTET2-R1261C_vs_control
56.6963	4.03922	1.1924	3.38747	0.000705397	0.025831	FBgn0030105	CG15369	FBgn0030105	mTET2-R1261C_vs_control
191.421	2.29873	0.729626	3.15055	0.00162962	0.0487159	FBgn0034582	Cht9	FBgn0034582	mTET2-R1261C_vs_control
10.5228	2.1795	0.643244	3.3883	0.000703271	0.025831	FBgn0050395	CG30395	FBgn0050395	mTET2-R1261C_vs_control
32.3421	2.66207	0.521863	5.10109	3.38e-07	4.87e-05	FBgn0034187	CG6967	FBgn0034187	mTET2-R1261C_vs_control
8.05704	-2.6583	0.731269	-3.6352	0.00027777	0.0127763	FBgn0050090	CG30090	FBgn0050090	mTET2-R1261C_vs_control
1455.9	1.21426	0.127701	9.50866	1.93e-21	1.71e-18	FBgn0033980	Cyp6a20	FBgn0033980	mTET2-R1261C_vs_control
874.865	1.28631	0.0995701	12.9186	3.53e-38	6.8e-35	FBgn0013771	Cyp6a9	FBgn0013771	mTET2-R1261C_vs_control
1508.49	4.05768	1.1505	3.52687	0.000420504	0.0177026	FBgn0041579	AttC	FBgn0041579	mTET2-R1261C_vs_control
10.5372	-3.52484	0.738632	-4.77212	1.82e-06	0.00020027	FBgn0033501	CG12911	FBgn0033501	mTET2-R1261C_vs_control
68.5751	1.30437	0.295675	4.41151	1.03e-05	0.000856966	FBgn0033439	CG1773	FBgn0033439	mTET2-R1261C_vs_control
716.312	-1.9133	0.148362	-12.8962	4.73e-38	7.79e-35	FBgn0015037	Cyp4p1	FBgn0015037	mTET2-R1261C_vs_control
303.78	1.09565	0.214687	5.10346	3.33e-07	4.87e-05	FBgn0033397	Cyp4p3	FBgn0033397	mTET2-R1261C_vs_control
56.4815	-1.53331	0.354869	-4.32078	1.55e-05	0.00112092	FBgn0033302	Cyp6a14	FBgn0033302	mTET2-R1261C_vs_control
396.649	1.13163	0.214898	5.26589	1.4e-07	2.12e-05	FBgn0028563	sut1	FBgn0028563	mTET2-R1261C_vs_control
297.192	1.60455	0.255817	6.27226	3.56e-10	7.46e-08	FBgn0003082	phr	FBgn0003082	mTET2-R1261C_vs_control
35.3634	-7.26401	1.6471	-4.41019	1.03e-05	0.000856966	FBgn0036362	CG10725	FBgn0036362	mTET2-R1261C_vs_control
224.19	1.04132	0.294065	3.54113	0.000398419	0.0171484	FBgn0053493	CG33493	FBgn0053493	mTET2-R1261C_vs_control
39.1824	-1.27237	0.312061	-4.07731	4.56e-05	0.00290354	FBgn0052207	hpRNA:CR32207	FBgn0052207	mTET2-R1261C_vs_control
31.6072	3.24682	0.841503	3.85836	0.000114152	0.00627021	FBgn0053502	CG33502	FBgn0053502	mTET2-R1261C_vs_control
59.1044	-1.02238	0.306934	-3.33095	0.000865504	0.0297131	FBgn0031690	CG7742	FBgn0031690	mTET2-R1261C_vs_control
39.2335	1.88758	0.349791	5.3963	6.8e-08	1.12e-05	FBgn0053508	ppk13	FBgn0053508	mTET2-R1261C_vs_control
106.498	1.17155	0.270057	4.33816	1.44e-05	0.00106928	FBgn0053926	CG33926	FBgn0053926	mTET2-R1261C_vs_control
12.4194	3.44568	0.774705	4.44773	8.68e-06	0.000758364	FBgn0050280	CG30280	FBgn0050280	mTET2-R1261C_vs_control
29.5837	2.19696	0.52416	4.1914	2.77e-05	0.00185929	FBgn0031726	Cyp6a16	FBgn0031726	mTET2-R1261C_vs_control
21.7615	-4.15528	0.543591	-7.64414	2.1e-14	9.33e-12	FBgn0053460	CG33460	FBgn0053460	mTET2-R1261C_vs_control
377.019	-1.71315	0.48213	-3.55329	0.000380452	0.0164364	FBgn0043791	phu	FBgn0043791	mTET2-R1261C_vs_control
37.2382	1.96168	0.579978	3.38233	0.000718742	0.0259896	FBgn0053301	CG33301	FBgn0053301	mTET2-R1261C_vs_control
129.962	1.09624	0.271968	4.03076	5.56e-05	0.00346648	FBgn0054003	NimB3	FBgn0054003	mTET2-R1261C_vs_control
313.565	2.09186	0.270729	7.72674	1.1e-14	5.53e-12	FBgn0085244	CG34215	FBgn0085244	mTET2-R1261C_vs_control
8.32682	6.18481	1.28615	4.80878	1.52e-06	0.000171731	FBgn0085792	CR41509	FBgn0085792	mTET2-R1261C_vs_control
1205.63	-1.02412	0.185709	-5.51464	3.49e-08	5.93e-06	FBgn0086348	se	FBgn0086348	mTET2-R1261C_vs_control
39506.1	1.08501	0.338079	3.20933	0.00133046	0.041677	FBgn0086687	Desat1	FBgn0086687	mTET2-R1261C_vs_control
43.2214	6.38603	0.953104	6.70024	2.08e-11	5.71e-09	FBgn0250821	CG14644	FBgn0250821	mTET2-R1261C_vs_control
29.4014	-1.61839	0.372086	-4.34949	1.36e-05	0.00104865	FBgn0250824	CG33655	FBgn0250824	mTET2-R1261C_vs_control
95.414	9.64775	1.23502	7.8118	5.64e-15	3.1e-12	FBgn0260969	CG42592	FBgn0260969	mTET2-R1261C_vs_control
272.433	1.0796	0.325801	3.31369	0.000920738	0.0312374	FBgn0261393	alpha+AC0-Est5	FBgn0261393	mTET2-R1261C_vs_control
38.0556	1.13001	0.311047	3.63293	0.000280225	0.0127763	FBgn0261402	Ir75b	FBgn0261402	mTET2-R1261C_vs_control
58.526	5.23062	0.679927	7.69292	1.44e-14	6.64e-12	FBgn0261434	hkb	FBgn0261434	mTET2-R1261C_vs_control
65.8053	8.0415	1.19719	6.71699	1.86e-11	5.22e-09	FBgn0261700	lncRNA:CR42736	FBgn0261700	mTET2-R1261C_vs_control
108.714	1.76836	0.453712	3.89753	9.72e-05	0.0055492	FBgn0261989	CG42807	FBgn0261989	mTET2-R1261C_vs_control
186.387	-1.51603	0.309661	-4.89575	9.79e-07	0.000118907	FBgn0262003	CG42821	FBgn0262003	mTET2-R1261C_vs_control
33.955	-1.37926	0.376971	-3.65879	0.000253405	0.0120786	FBgn0262004	CG42822	FBgn0262004	mTET2-R1261C_vs_control
16.5336	1.92774	0.561099	3.43565	0.000591125	0.0231909	FBgn0262721	CG43165	FBgn0262721	mTET2-R1261C_vs_control
159	-1.04917	0.155509	-6.74671	1.51e-11	4.62e-09	FBgn0262887	lncRNA:CR43242	FBgn0262887	mTET2-R1261C_vs_control
38.2723	2.29142	0.401114	5.71264	1.11e-08	1.97e-06	FBgn0262983	CG43291	FBgn0262983	mTET2-R1261C_vs_control
59.1011	1.14045	0.324292	3.51674	0.000436876	0.0182586	FBgn0035040	CG4741	FBgn0035040	mTET2-R1261C_vs_control
26.8845	-1.38471	0.383841	-3.6075	0.000309158	0.0138222	FBgn0035151	CG17129	FBgn0035151	mTET2-R1261C_vs_control
93.1029	1.91115	0.243997	7.83268	4.78e-15	2.75e-12	FBgn0264835	lncRNA:CR44043	FBgn0264835	mTET2-R1261C_vs_control
30.5829	-1.1424	0.341583	-3.34443	0.000824529	0.028734	FBgn0264874	asRNA:CR44065	FBgn0264874	mTET2-R1261C_vs_control
94.8088	-1.28926	0.402927	-3.19972	0.0013756	0.0426547	FBgn0265068	asRNA:CR44179	FBgn0265068	mTET2-R1261C_vs_control
66.4465	-1.67878	0.331014	-5.07162	3.94e-07	5.55e-05	FBgn0265070	asRNA:CR44181	FBgn0265070	mTET2-R1261C_vs_control
47.2432	-1.09774	0.304028	-3.61065	0.000305432	0.0138163	FBgn0265508	asRNA:CR44370	FBgn0265508	mTET2-R1261C_vs_control
59.1234	-1.07378	0.294899	-3.64118	0.000271389	0.012674	FBgn0265699	lncRNA:CR44506	FBgn0265699	mTET2-R1261C_vs_control
35.0838	1.39973	0.355487	3.93751	8.23e-05	0.00487027	FBgn0265718	lncRNA:CR44525	FBgn0265718	mTET2-R1261C_vs_control
17.3427	2.63317	0.694635	3.79073	0.000150203	0.00780449	FBgn0265817	lncRNA:CR44606	FBgn0265817	mTET2-R1261C_vs_control
4.24741	4.75903	1.39036	3.42287	0.000619648	0.0237632	FBgn0265950	lncRNA:CR44737	FBgn0265950	mTET2-R1261C_vs_control
13.0091	-1.89137	0.486588	-3.887	0.000101489	0.00573863	FBgn0266145	lncRNA:CR44851	FBgn0266145	mTET2-R1261C_vs_control
149.833	-6.63576	0.420685	-15.7737	4.72e-56	1.82e-52	FBgn0266214	lncRNA:CR44909	FBgn0266214	mTET2-R1261C_vs_control
46.2863	1.04674	0.287842	3.63651	0.000276354	0.0127763	FBgn0266251	lncRNA:CR44946	FBgn0266251	mTET2-R1261C_vs_control
21.0379	-2.00916	0.422936	-4.75051	2.03e-06	0.000216713	FBgn0266315	lncRNA:CR44980	FBgn0266315	mTET2-R1261C_vs_control
5.8962	6.04518	1.56369	3.86596	0.000110652	0.00613642	FBgn0266389	lncRNA:CR45029	FBgn0266389	mTET2-R1261C_vs_control
90.375	-2.25156	0.51689	-4.35597	1.32e-05	0.00103254	FBgn0266406	asRNA:CR45046	FBgn0266406	mTET2-R1261C_vs_control
128.835	1.53331	0.345873	4.43315	9.29e-06	0.000799416	FBgn0266428	asRNA:CR43463	FBgn0266428	mTET2-R1261C_vs_control
51.7231	1.03209	0.292143	3.53284	0.000411118	0.0174395	FBgn0266805	lncRNA:CR45267	FBgn0266805	mTET2-R1261C_vs_control
10.0252	3.64957	1.1369	3.21011	0.00132684	0.041677	FBgn0267040	lncRNA:CR45484	FBgn0267040	mTET2-R1261C_vs_control
29.7077	4.2813	0.528128	8.10655	5.21e-16	3.53e-13	FBgn0267084	asRNA:CR45528	FBgn0267084	mTET2-R1261C_vs_control
979.551	1.03192	0.0954325	10.8131	2.98e-27	4.3e-24	FBgn0267160	asRNA:CR45600	FBgn0267160	mTET2-R1261C_vs_control
14.4019	-2.00802	0.54826	-3.66252	0.000249744	0.0120278	FBgn0267236	CG45676	FBgn0267236	mTET2-R1261C_vs_control
9.14525	-3.73894	0.860424	-4.34546	1.39e-05	0.00104934	FBgn0267472	asRNA:CR45822	FBgn0267472	mTET2-R1261C_vs_control
13.2152	-2.77263	0.629138	-4.40702	1.05e-05	0.000856966	FBgn0267485	asRNA:CR45835	FBgn0267485	mTET2-R1261C_vs_control
43.3465	-8.70746	1.20809	-7.20763	5.69e-13	2.12e-10	FBgn0267798	lncRNA:CR46123	FBgn0267798	mTET2-R1261C_vs_control
8.87364	2.79306	0.78943	3.53807	0.000403061	0.0172223	FBgn0284081	CG46303	FBgn0284081	mTET2-R1261C_vs_control
43.2955	1.0857	0.320949	3.38277	0.000717584	0.0259896	FBgn0286782	flz	FBgn0286782	mTET2-R1261C_vs_control
1124.18	-2.14001	0.131525	-16.2708	1.59e-59	9.18e-56	FBgn0035290	dsb	FBgn0035290	mTET2-R1261C_vs_control
46.8791	-3.48979	0.568075	-6.14318	8.09e-10	1.61e-07	FBgn0035282	CNMa	FBgn0035282	mTET2-R1261C_vs_control
21.11	4.04518	0.815677	4.9593	7.07e-07	8.87e-05	FBgn0035496	CG14990	FBgn0035496	mTET2-R1261C_vs_control
30.7541	3.66554	0.667509	5.49137	3.99e-08	6.67e-06	FBgn0035550	CG11349	FBgn0035550	mTET2-R1261C_vs_control
78.9743	1.3036	0.363031	3.59089	0.000329546	0.0146205	FBgn0030270	CG15199	FBgn0030270	mTET2-R1261C_vs_control
426.485	-1.76592	0.237386	-7.43904	1.01e-13	4.03e-11	FBgn0030332	CG9360	FBgn0030332	mTET2-R1261C_vs_control
782.08	1.17487	0.141891	8.28009	1.23e-16	8.87e-14	FBgn0030398	Cpr11B	FBgn0030398	mTET2-R1261C_vs_control
39.8873	1.07863	0.315262	3.42138	0.000623042	0.0237973	FBgn0030587	CG9522	FBgn0030587	mTET2-R1261C_vs_control
6.29735	-6.05407	1.36363	-4.43969	9.01e-06	0.00078134	FBgn0030826	CG12995	FBgn0030826	mTET2-R1261C_vs_control
31373	1.89347	0.37876	4.99914	5.76e-07	7.46e-05	FBgn0022355	Tsf1	FBgn0022355	mTET2-R1261C_vs_control
265.134	-1.21472	0.270243	-4.49491	6.96e-06	0.000647435	FBgn0036945	Ssk	FBgn0036945	mTET2-R1261C_vs_control
32.5757	-1.27498	0.3044	-4.18848	2.81e-05	0.00187245	FBgn0036595	CG13046	FBgn0036595	mTET2-R1261C_vs_control
122.366	1.28244	0.242006	5.2992	1.16e-07	1.81e-05	FBgn0036417	CG7906	FBgn0036417	mTET2-R1261C_vs_control
52.1333	1.36376	0.281621	4.84252	1.28e-06	0.000150902	FBgn0036380	CG8757	FBgn0036380	mTET2-R1261C_vs_control
77.5901	-1.20744	0.277614	-4.34933	1.37e-05	0.00104865	FBgn0052037	CG32037	FBgn0052037	mTET2-R1261C_vs_control
3510.89	1.13709	0.34564	3.2898	0.00100258	0.0337164	FBgn0040827	CG13315	FBgn0040827	mTET2-R1261C_vs_control
28.1552	-2.43399	0.477446	-5.09793	3.43e-07	4.89e-05	FBgn0035918	Cdc6	FBgn0035918	mTET2-R1261C_vs_control
202.134	1.20787	0.330412	3.65564	0.000256538	0.0121277	FBgn0001258	Ldh	FBgn0001258	mTET2-R1261C_vs_control
32.5354	8.19753	1.21521	6.74577	1.52e-11	4.62e-09	FBgn0035669	CG6592	FBgn0035669	mTET2-R1261C_vs_control
2910.46	1.26071	0.214879	5.86708	4.44e-09	8.39e-07	FBgn0031116	CG1695	FBgn0031116	mTET2-R1261C_vs_control
65.9806	1.09113	0.227459	4.79703	1.61e-06	0.000178606	FBgn0031562	CG3604	FBgn0031562	mTET2-R1261C_vs_control
278.955	1.6518	0.492484	3.35402	0.000796477	0.0281821	FBgn0031432	Cyp309a1	FBgn0031432	mTET2-R1261C_vs_control
32.6215	-1.60516	0.352237	-4.55706	5.19e-06	0.000502846	FBgn0051664	CG31664	FBgn0051664	mTET2-R1261C_vs_control
25.2114	2.42934	0.624533	3.88985	0.000100304	0.0198795	FBgn0037129	CG14565	FBgn0037129	mTET2-R43G_vs_mTET2-wt
1561.98	1.69735	0.186699	9.09139	9.78e-20	5.52e-16	FBgn0032116	Mco1	FBgn0032116	mTET2-R43G_vs_mTET2-wt
94.9255	-2.18022	0.414155	-5.26425	1.41e-07	0.000122191	FBgn0038144	CG8870	FBgn0038144	mTET2-R43G_vs_mTET2-wt
82.3715	1.95536	0.326997	5.97975	2.23e-09	2.52e-06	FBgn0038160	CG9759	FBgn0038160	mTET2-R43G_vs_mTET2-wt
105.853	2.55193	0.214306	11.9079	1.08e-32	1.22e-28	FBgn0038199	CCHa1	FBgn0038199	mTET2-R43G_vs_mTET2-wt
51.0537	-2.04624	0.461871	-4.43032	9.41e-06	0.00286983	FBgn0039316	CG11893	FBgn0039316	mTET2-R43G_vs_mTET2-wt
66.0656	-1.10533	0.252798	-4.37239	1.23e-05	0.00346712	FBgn0039415	CG6142	FBgn0039415	mTET2-R43G_vs_mTET2-wt
327.708	1.05535	0.163778	6.44376	1.17e-10	1.46e-07	FBgn0051036	CG31036	FBgn0051036	mTET2-R43G_vs_mTET2-wt
145.316	-1.46319	0.332084	-4.4061	1.05e-05	0.00312562	FBgn0033696	Cyp6g2	FBgn0033696	mTET2-R43G_vs_mTET2-wt
25.797	3.09904	0.760227	4.07647	4.57e-05	0.0105308	FBgn0050371	CG30371	FBgn0050371	mTET2-R43G_vs_mTET2-wt
168.407	-1.09419	0.228909	-4.78004	1.75e-06	0.000682009	FBgn0010424	TpnC73F	FBgn0010424	mTET2-R43G_vs_mTET2-wt
40.0877	3.3048	0.752548	4.39147	1.13e-05	0.00325774	FBgn0053502	CG33502	FBgn0053502	mTET2-R43G_vs_mTET2-wt
152.011	-1.03822	0.271991	-3.81711	0.000135026	0.0238089	FBgn0062961	lncRNA:CR33942	FBgn0062961	mTET2-R43G_vs_mTET2-wt
35.9195	-1.29986	0.307594	-4.22589	2.38e-05	0.00563394	FBgn0085612	CR41320	FBgn0085612	mTET2-R43G_vs_mTET2-wt
125.79	7.35021	1.08482	6.77552	1.24e-11	2.33e-08	FBgn0260969	CG42592	FBgn0260969	mTET2-R43G_vs_mTET2-wt
66.345	-1.35419	0.268123	-5.05061	4.4e-07	0.000249707	FBgn0262366	CG43064	FBgn0262366	mTET2-R43G_vs_mTET2-wt
24.7625	-2.461	0.60895	-4.04138	5.31e-05	0.0119934	FBgn0264987	lncRNA:CR44138	FBgn0264987	mTET2-R43G_vs_mTET2-wt
26.9465	4.62259	0.694051	6.6603	2.73e-11	4.12e-08	FBgn0265902	lncRNA:CR44691	FBgn0265902	mTET2-R43G_vs_mTET2-wt
12.646	-4.66126	0.914678	-5.09606	3.47e-07	0.000246317	FBgn0266630	asRNA:CR45137	FBgn0266630	mTET2-R43G_vs_mTET2-wt
12.9211	4.3521	1.02484	4.24662	2.17e-05	0.00556612	FBgn0267040	lncRNA:CR45484	FBgn0267040	mTET2-R43G_vs_mTET2-wt
90.9088	1.26889	0.281292	4.51094	6.45e-06	0.00208103	FBgn0267076	asRNA:CR45520	FBgn0267076	mTET2-R43G_vs_mTET2-wt
31.0862	-8.91893	1.2353	-7.22004	5.2e-13	1.47e-09	FBgn0267798	lncRNA:CR46123	FBgn0267798	mTET2-R43G_vs_mTET2-wt
335.582	-5.02474	1.10193	-4.55996	5.12e-06	0.00180432	FBgn0283476	Dhc16F	FBgn0283476	mTET2-R43G_vs_mTET2-wt
14.853	3.06981	0.81027	3.78863	0.000151481	0.0255965	FBgn0286204	ich	FBgn0286204	mTET2-R43G_vs_mTET2-wt
1406.65	-1.00728	0.233632	-4.31141	1.62e-05	0.00446498	FBgn0286508	Had1	FBgn0286508	mTET2-R43G_vs_mTET2-wt
86.8119	-1.69039	0.332977	-5.07658	3.84e-07	0.000249707	FBgn0004552	Akh	FBgn0004552	mTET2-R43G_vs_mTET2-wt
175.135	-1.43206	0.29855	-4.79673	1.61e-06	0.000650013	FBgn0036835	CG14075	FBgn0036835	mTET2-R43G_vs_mTET2-wt
110.073	-1.02206	0.204411	-5	5.73e-07	0.000294086	FBgn0036815	HipHop	FBgn0036815	mTET2-R43G_vs_mTET2-wt
91.5637	-1.51822	0.30778	-4.93281	8.11e-07	0.000370693	FBgn0040843	CG15213	FBgn0040843	mTET2-R43G_vs_mTET2-wt
91.8814	-1.22789	0.298024	-4.1201	3.79e-05	0.00837979	FBgn0036995	atk	FBgn0036995	mTET2-R1261C_vs_mTET2-wt
45.4213	-3.0347	0.804575	-3.77181	0.000162068	0.0299826	FBgn0029091	Chs2	FBgn0029091	mTET2-R1261C_vs_mTET2-wt
1561.98	1.6788	0.186689	8.99252	2.42e-19	9.09e-16	FBgn0032116	Mco1	FBgn0032116	mTET2-R1261C_vs_mTET2-wt
107.59	-2.16024	0.368474	-5.86266	4.56e-09	3.95e-06	FBgn0032639	CG18563	FBgn0032639	mTET2-R1261C_vs_mTET2-wt
526.816	1.13198	0.137485	8.23354	1.82e-16	2.93e-13	FBgn0015571	alpha+AC0-Est3	FBgn0015571	mTET2-R1261C_vs_mTET2-wt
131.109	3.79306	0.271237	13.9843	1.94e-44	2.19e-40	FBgn0015572	alpha+AC0-Est4	FBgn0015572	mTET2-R1261C_vs_mTET2-wt
94.9255	-3.94708	0.453815	-8.69755	3.39e-18	7.65e-15	FBgn0038144	CG8870	FBgn0038144	mTET2-R1261C_vs_mTET2-wt
82.3715	1.22993	0.3321	3.70351	0.000212639	0.0369174	FBgn0038160	CG9759	FBgn0038160	mTET2-R1261C_vs_mTET2-wt
326.065	1.19684	0.125314	9.55077	1.29e-21	7.26e-18	FBgn0051436	CG31436	FBgn0051436	mTET2-R1261C_vs_mTET2-wt
66.0656	-1.04995	0.250918	-4.18445	2.86e-05	0.00686347	FBgn0039415	CG6142	FBgn0039415	mTET2-R1261C_vs_mTET2-wt
46.9858	-9.5491	2.42645	-3.93542	8.31e-05	0.0167364	FBgn0039472	CG17192	FBgn0039472	mTET2-R1261C_vs_mTET2-wt
327.708	1.04943	0.163668	6.41194	1.44e-10	1.47e-07	FBgn0051036	CG31036	FBgn0051036	mTET2-R1261C_vs_mTET2-wt
1020.65	1.79908	0.206005	8.73321	2.48e-18	6.98e-15	FBgn0039705	Atg16	FBgn0039705	mTET2-R1261C_vs_mTET2-wt
39.507	1.97147	0.475941	4.14226	3.44e-05	0.0077617	FBgn0034187	CG6967	FBgn0034187	mTET2-R1261C_vs_mTET2-wt
1024.05	1.0846	0.266516	4.06956	4.71e-05	0.0100291	FBgn0033936	Achl	FBgn0033936	mTET2-R1261C_vs_mTET2-wt
27.9902	-7.57111	1.43694	-5.26893	1.37e-07	8.6e-05	FBgn0036362	CG10725	FBgn0036362	mTET2-R1261C_vs_mTET2-wt
40.0877	2.76972	0.75553	3.66592	0.000246449	0.0415374	FBgn0053502	CG33502	FBgn0053502	mTET2-R1261C_vs_mTET2-wt
2436.86	4.8853	0.86139	5.67142	1.42e-08	1.07e-05	FBgn0058469	lncRNA:CR40469	FBgn0058469	mTET2-R1261C_vs_mTET2-wt
35.9195	-1.45803	0.311732	-4.6772	2.91e-06	0.000965282	FBgn0085612	CR41320	FBgn0085612	mTET2-R1261C_vs_mTET2-wt
56.7083	1.80369	0.481616	3.74507	0.000180344	0.0328255	FBgn0250821	CG14644	FBgn0250821	mTET2-R1261C_vs_mTET2-wt
125.79	8.79967	1.08268	8.12764	4.38e-16	6.17e-13	FBgn0260969	CG42592	FBgn0260969	mTET2-R1261C_vs_mTET2-wt
282.638	1.11166	0.233164	4.76771	1.86e-06	0.000678318	FBgn0261393	alpha+AC0-Est5	FBgn0261393	mTET2-R1261C_vs_mTET2-wt
76.3152	1.95551	0.497784	3.92844	8.55e-05	0.0169271	FBgn0261434	hkb	FBgn0261434	mTET2-R1261C_vs_mTET2-wt
28.784	-1.47546	0.38676	-3.81493	0.000136224	0.0260557	FBgn0263380	lncRNA:CR43432	FBgn0263380	mTET2-R1261C_vs_mTET2-wt
44.7251	-1.1927	0.329405	-3.62078	0.000293719	0.0473516	FBgn0050411	CG30411	FBgn0050411	mTET2-R1261C_vs_mTET2-wt
1089.88	-2.23828	0.539424	-4.14938	3.33e-05	0.00767773	FBgn0263974	qin	FBgn0263974	mTET2-R1261C_vs_mTET2-wt
24.7625	-3.84454	0.688839	-5.58119	2.39e-08	1.68e-05	FBgn0264987	lncRNA:CR44138	FBgn0264987	mTET2-R1261C_vs_mTET2-wt
12.5409	-3.65671	0.805653	-4.53882	5.66e-06	0.00177331	FBgn0265318	asRNA:CR44291	FBgn0265318	mTET2-R1261C_vs_mTET2-wt
12.646	-4.71739	0.918015	-5.13868	2.77e-07	0.000164332	FBgn0266630	asRNA:CR45137	FBgn0266630	mTET2-R1261C_vs_mTET2-wt
37.4294	3.7517	0.435352	8.61762	6.84e-18	1.29e-14	FBgn0267084	asRNA:CR45528	FBgn0267084	mTET2-R1261C_vs_mTET2-wt
31.0862	-8.95616	1.2353	-7.25019	4.16e-13	5.22e-10	FBgn0267798	lncRNA:CR46123	FBgn0267798	mTET2-R1261C_vs_mTET2-wt
335.582	-5.54318	1.1064	-5.01011	5.44e-07	0.000292326	FBgn0283476	Dhc16F	FBgn0283476	mTET2-R1261C_vs_mTET2-wt
66.4865	2.0211	0.370506	5.45498	4.9e-08	3.25e-05	FBgn0052282	Drsl4	FBgn0052282	mTET2-R1261C_vs_mTET2-wt
46.2591	1.67097	0.340747	4.90385	9.4e-07	0.000441891	FBgn0030592	CG9514	FBgn0030592	mTET2-R1261C_vs_mTET2-wt
36.5608	1.57363	0.350884	4.48476	7.3e-06	0.00211222	FBgn0030590	CG9518	FBgn0030590	mTET2-R1261C_vs_mTET2-wt
27.4361	-1.42312	0.390274	-3.64645	0.000265887	0.043486	FBgn0036186	CG6071	FBgn0036186	mTET2-R1261C_vs_mTET2-wt
91.5637	-1.3933	0.305531	-4.56027	5.11e-06	0.00164725	FBgn0040843	CG15213	FBgn0040843	mTET2-R1261C_vs_mTET2-wt
